# Supplementary material for: Effects of low lead exposure on sperm quality and sperm DNA methylation in adult men
Source: Cell Biosci. 2021 Jul 30;11:150. doi: 10.1186/s13578-021-00665-7 (PMC8335892; doi:10.1186/s13578-021-00665-7)
Supplement: Supplementary file 1 — Additional file 1: Table S1. Reads alignment ratio. [file 13578_2021_665_MOESM1_ESM.xlsx]

## Sheet: Sheet1
Blood lead level	No	Method	Raw Reads	Mapped Reads	Mapped Ratio
LLgroup	1	MeDIP	14116518	9131799	0.6469
LLgroup	2	MeDIP	20488226	14109668	0.6887
LLgroup	3	MeDIP	17372478	11590518	0.6672
LMgroup	1	MeDIP	26034578	18398581	0.7067
LMgroup	2	MeDIP	17353635	11517962	0.6637
LMgroup	3	MeDIP	18940777	13315910	0.703
LHgroup	1	MeDIP	26049648	18627030	0.7151
LHgroup	2	MeDIP	22144011	15666290	0.7075
LHgroup	3	MeDIP	23869816	16905513	0.7082
LLgroup	1	hMEDIP	15310962	9281771	0.6062
LLgroup	2	hMEDIP	19573339	12741394	0.651
LLgroup	3	hMEDIP	28650370	20106766	0.7018
LHgroup	1	hMEDIP	20218054	14784094	0.7312
LHgroup	2	hMEDIP	23650266	17163461	0.7257
LHgroup	3	hMEDIP	13622279	9759155	0.7164

## Sheet: Sheet2
Blood lead level	No	Method	Raw Reads	Mapped Reads	Mapped Ratio
0-25ug/L	1	MeDIP	14116518	9131799	0.6469
0-25ug/L	2	MeDIP	20488226	14109668	0.6887
0-25ug/L	3	MeDIP	17372478	11590518	0.6672
25-50ug/L	1	MeDIP	26034578	18398581	0.7067
25-50ug/L	2	MeDIP	17353635	11517962	0.6637
25-50ug/L	3	MeDIP	18940777	13315910	0.703
50-100ug/L	1	MeDIP	26049648	18627030	0.7151
50-100ug/L	2	MeDIP	22144011	15666290	0.7075
50-100ug/L	3	MeDIP	23869816	16905513	0.7082
0-25ug/L	1	hMEDIP	15310962	9281771	0.6062
0-25ug/L	2	hMEDIP	19573339	12741394	0.651
0-25ug/L	3	hMEDIP	28650370	20106766	0.7018
50-100ug/L	1	hMEDIP	20218054	14784094	0.7312
50-100ug/L	2	hMEDIP	23650266	17163461	0.7257
50-100ug/L	3	hMEDIP	13622279	9759155	0.7164
