# Supplementary material for: Effects of low lead exposure on sperm quality and sperm DNA methylation in adult men
Source: Cell Biosci. 2021 Jul 30;11:150. doi: 10.1186/s13578-021-00665-7 (PMC8335892; doi:10.1186/s13578-021-00665-7)
Supplement: Supplementary file 2 — Additional file 2: Table S2. Significant differential 5 mC peaks between the RH and RL groups. [file 13578_2021_665_MOESM2_ESM.xlsx]

chr7	284182	302869	*	-0.87
chr11	1239251	1264165	*	-0.94
chr7	1129826	1144504	*	-1.03
chr4	981308	988035	*	-1.12
chr8	141565752	141574509	*	-1.07
chr17	79406161	79420599	*	-0.88
chr19	6209647	6217686	*	-1.18
chr13	113734351	113749046	*	-0.86
chr19	576529	580833	*	-1.37
chr19	2213079	2220750	*	-1.13
chr16	1256957	1263285	*	-1.1
chr16	2125220	2139451	*	-1.08
chr4	1351252	1380499	*	-0.79
chr1	2249054	2256580	*	-1.09
chr1	1557560	1564210	*	-1.22
chr22	50654277	50663267	*	-0.93
chr14	105607699	105615872	*	-1.06
chr4	1202206	1211756	*	-0.92
chr16	85665273	85675820	*	-0.83
chr21	47411714	47425289	*	-0.83
chr21	47543325	47553067	*	-1.01
chr17	79160844	79169920	*	-0.93
chr5	497222	503332	*	-0.99
chr10	133943724	133958031	*	-0.87
chr21	45748123	45754471	*	-1.04
chr16	1263475	1274676	*	-0.92
chr21	46370139	46380765	*	-0.84
chr8	144939551	144950184	*	-1.08
chr17	1026099	1031591	*	-1.24
chr7	1520301	1525581	*	-1.07
chr17	79652156	79662307	*	-1.05
chr17	184657	187902	*	-1.42
chr11	1318076	1325940	*	-1.01
chr9	138375614	138380911	*	-1.2
chr11	1468393	1484788	*	-0.87
chr21	45554705	45569368	*	-0.76
chr17	78937602	78945842	*	-0.92
chr16	89164717	89172746	*	-0.89
chr16	89177007	89188726	*	-0.97
chr16	88900302	88911209	*	-0.99
chr1	9319681	9325466	*	-1.03
chr17	79494658	79497557	*	-1.34
chr9	140778301	140787647	*	-0.84
chr1	1261918	1266081	*	-1.22
chr10	133976413	133985315	*	-0.84
chr20	62044311	62058417	*	-0.94
chr21	46316026	46331863	*	-0.69
chr19	2106957	2119531	*	-1.19
chr19	1287253	1294933	*	-1.02
chr7	820758	826045	*	-1.37
chr17	946892	954948	*	-1.1
chr4	1611536	1618349	*	-0.97
chr2	242658413	242664405	*	-1.08
chr13	114081686	114085989	*	-1.09
chr21	46834406	46842706	*	-0.82
chr11	63882971	63890989	*	-0.85
chr16	1577825	1593961	*	-0.92
chr11	68137856	68144315	*	-1.01
chr7	1507465	1520197	*	-0.97
chr8	144868652	144880800	*	-0.9
chr10	134731851	134736724	*	-0.89
chr1	1998470	2007911	*	-1.04
chr10	134690490	134701100	*	-0.74
chr1	1266249	1281296	*	-1.03
chr4	1231604	1240639	*	-0.94
chr10	134543545	134551304	*	-0.82
chr7	2561559	2567427	*	-0.98
chr17	79065104	79081965	*	-0.77
chr13	114307066	114313602	*	-0.88
chr16	1068448	1081388	*	-0.97
chr18	77168681	77175322	*	-0.84
chr20	60448292	60466428	*	-0.6
chr1	2817511	2828809	*	-0.75
chr11	2433797	2440307	*	-0.86
chr18	77190675	77205996	*	-0.83
chr16	2750822	2763094	*	-0.74
chr11	1212841	1222226	*	-0.96
chr19	2799142	2815394	*	-1.14
chr16	89199595	89208675	*	-0.88
chr20	61757079	61765920	*	-0.82
chr16	3777572	3782566	*	-1.06
chr16	89031878	89041313	*	-0.85
chr11	1021060	1031099	*	-1.1
chr21	44268213	44272496	*	-1.28
chr18	77242787	77252394	*	-0.86
chr16	89117102	89124811	*	-0.93
chr8	144593927	144603575	*	-0.74
chr7	1488000	1496002	*	-0.88
chr11	990966	994642	*	-1.26
chr19	581234	585667	*	-1.16
chr21	44834884	44842621	*	-0.8
chr16	978721	985287	*	-1.04
chr16	337449	342441	*	-1.16
chr17	79425032	79432084	*	-1.16
chr21	45581981	45588488	*	-0.91
chr7	75608605	75612202	*	-1.35
chr8	143420401	143430531	*	-0.76
chr13	114502190	114511074	*	-0.8
chr16	88840219	88845556	*	-1.09
chr11	1034412	1041243	*	-0.98
chr17	77077842	77083754	*	-0.96
chr7	2104839	2131114	*	-0.69
chr17	170155	176319	*	-1.05
chr9	139315840	139319930	*	-1.05
chr17	21317409	21321224	*	-0.92
chr9	139717798	139726968	*	-0.98
chr7	607644	613948	*	-1.15
chr16	583104	592615	*	-1.1
chr7	1881147	1899840	*	-0.91
chr7	626862	634297	*	-0.83
chr17	18136964	18145470	*	-0.91
chr16	75268353	75271859	*	-1.05
chr9	136652977	136662381	*	-0.78
chr1	2400589	2413683	*	-0.66
chr17	80044647	80054727	*	-0.93
chr16	1781851	1794080	*	-1.26
chr1	1247237	1251482	*	-1.04
chr21	44862346	44878148	*	-0.79
chr6	107389596	107392732	*	-1.31
chr1	3027046	3040823	*	-0.63
chr9	136841562	136849082	*	-0.85
chr13	113626388	113642854	*	-0.69
chr17	3559727	3565247	*	-1.04
chr20	62027656	62039142	*	-1.01
chr5	955832	965292	*	-0.69
chr1	2776730	2787183	*	-0.77
chr19	5052568	5061419	*	-0.96
chr7	75700970	75704404	*	-1.17
chr1	2331010	2342543	*	-0.72
chr19	5046051	5050615	*	-1.03
chr7	4801350	4804894	*	-1.24
chr9	139116820	139124331	*	-0.85
chr16	67978625	67983363	*	-1.05
chr19	45850669	45856720	*	-1.04
chr22	49016750	49030597	*	-0.68
chr19	2730994	2735935	*	-1.16
chr7	157350590	157355876	*	-0.88
chr19	4100344	4105760	*	-1.32
chr17	78910449	78917812	*	-0.82
chr17	81019460	81026045	*	-0.88
chr9	140357130	140362114	*	-1.02
chr7	207235	215217	*	-0.92
chr16	1034165	1041798	*	-0.96
chr16	2332910	2337098	*	-1.01
chr16	135251	140376	*	-1.21
chr11	1860842	1878098	*	-0.7
chr11	66625833	66630555	*	-1.02
chr20	60910539	60913844	*	-1.28
chr14	103465479	103470946	*	-0.97
chr2	242808658	242815317	*	-1.03
chr16	88886666	88897747	*	-0.78
chr17	705579	711161	*	-1.12
chr19	3178172	3181318	*	-1.17
chr17	81048446	81054468	*	-1.15
chr17	80010906	80020005	*	-0.77
chr8	144397189	144402079	*	-1.01
chr17	79035909	79046629	*	-0.83
chr2	242753931	242759151	*	-1.05
chr17	78817217	78824288	*	-0.82
chr16	89380675	89387981	*	-0.84
chr9	139999738	140007902	*	-1.03
chr16	89998727	90003922	*	-1.05
chr19	3543107	3549457	*	-1.02
chr18	77473294	77477009	*	-1.02
chr22	46804535	46809030	*	-0.98
chr18	77632465	77638992	*	-0.85
chr22	50872846	50877874	*	-1.04
chr19	651033	661163	*	-1.21
chr19	3766293	3772399	*	-0.94
chr10	126708871	126716816	*	-0.76
chr19	3824930	3827933	*	-1.33
chr9	139222692	139230097	*	-0.81
chr19	1166165	1172477	*	-1.14
chr17	138692	143596	*	-1.08
chr12	131509355	131520237	*	-0.69
chr3	52254959	52258735	*	-1.33
chr7	2157670	2171082	*	-0.62
chr17	80852889	80861856	*	-1
chr19	801098	805570	*	-1.5
chr19	2333075	2342308	*	-1.28
chr9	137671563	137678941	*	-0.79
chr11	1416120	1429104	*	-0.74
chr1	2420738	2429320	*	-0.71
chr20	61149536	61157340	*	-0.77
chr16	1110389	1114178	*	-1.09
chr4	3232707	3238537	*	-0.86
chr14	105673544	105682586	*	-0.79
chr7	1034046	1038134	*	-0.96
chr5	537066	544830	*	-0.85
chr8	144985799	145015701	*	-1.06
chr19	1920009	1923499	*	-1.1
chr17	78967999	78976191	*	-0.79
chr2	242433715	242440313	*	-0.85
chr14	105911066	105918248	*	-0.82
chr16	1086084	1091698	*	-0.96
chr4	3412092	3420639	*	-0.9
chr7	1983006	1994947	*	-0.8
chr16	88762493	88768838	*	-0.95
chr21	47805369	47809543	*	-1.02
chr22	50724082	50733091	*	-1.04
chr16	317253	321653	*	-1.14
chr19	2754056	2758267	*	-1.14
chr17	79202295	79211508	*	-0.89
chr17	80916741	80921523	*	-0.88
chr16	87375985	87383047	*	-0.88
chr19	2726893	2730761	*	-1.23
chr7	1575307	1591130	*	-0.99
chr16	88987568	88996283	*	-0.95
chr5	636638	642066	*	-0.85
chr5	179224369	179230100	*	-1.15
chr19	881344	887540	*	-1.39
chr1	2260267	2277556	*	-0.98
chr16	85473561	85481803	*	-0.8
chr16	2109780	2114747	*	-0.97
chr14	104638527	104647645	*	-0.91
chr1	16053038	16059185	*	-0.95
chr2	239046571	239050227	*	-0.99
chr22	37602470	37604244	*	-1.2
chr19	42878697	42881470	*	-1.23
chr16	888679	899736	*	-1.06
chr2	242795593	242802355	*	-0.9
chr4	1554170	1567112	*	-0.88
chr16	1204794	1224250	*	-1.05
chr22	49143426	49154473	*	-0.67
chr1	2721717	2727807	*	-1.04
chr9	139990000	139998528	*	-0.83
chr7	151083852	151093708	*	-0.7
chr17	73886809	73891817	*	-1.06
chr7	157409608	157415891	*	-0.78
chr5	159680	163752	*	-1.17
chr14	102961902	102966898	*	-1.23
chr16	345130	348790	*	-1.17
chr7	466565	474172	*	-0.79
chr21	44589939	44592908	*	-1.18
chr4	8198933	8212394	*	-0.62
chr17	78891373	78899878	*	-0.78
chr1	109809368	109814405	*	-0.95
chr22	46746242	46748945	*	-1.05
chr19	36210577	36215075	*	-1.03
chr11	1309194	1313397	*	-0.92
chr22	18269622	18274752	*	-0.92
chr20	61977037	61984633	*	-0.96
chr19	7997248	8000611	*	-1.31
chr22	46783441	46788465	*	-1.12
chr1	9775506	9778359	*	-1.33
chr10	134462418	134469547	*	-0.77
chr16	1814752	1820037	*	-1.05
chr5	176304052	176309734	*	-0.89
chr9	139899575	139912837	*	-1.01
chr21	45533120	45542255	*	-0.7
chr19	49605166	49608516	*	-1.21
chr16	2746698	2750633	*	-1.02
chr22	38822378	38824805	*	-1.33
chr4	1490129	1498050	*	-0.91
chr17	2272460	2277015	*	-0.96
chr1	2431458	2455776	*	-0.8
chr4	3249453	3253842	*	-0.95
chr9	137275901	137285586	*	-0.68
chr10	134238008	134239602	*	-1.51
chr14	104567199	104576987	*	-0.69
chr1	10717127	10729838	*	-0.74
chr11	604112	609951	*	-1.19
chr19	5140560	5145084	*	-1.04
chr19	3206977	3210995	*	-1.07
chr22	50167118	50172329	*	-0.94
chr11	1295684	1303379	*	-1.02
chr12	132978640	132984817	*	-0.96
chr2	241897975	241908210	*	-0.82
chr19	1486619	1489203	*	-1.39
chr5	1404139	1417474	*	-0.69
chr19	5106027	5112069	*	-0.83
chr21	46953414	46959417	*	-0.83
chr20	62024715	62027435	*	-1.18
chr21	45843106	45848135	*	-0.95
chr19	992677	995776	*	-1.3
chr19	6238290	6239962	*	-1.42
chr12	123469052	123473957	*	-1.16
chr10	134299729	134304352	*	-0.88
chr16	822446	827181	*	-0.95
chr16	2278176	2286087	*	-1.04
chr14	105204707	105212129	*	-0.74
chr4	826729	831027	*	-0.95
chr9	95479642	95483386	*	-0.93
chr16	88104461	88107906	*	-0.92
chr20	60505554	60510578	*	-0.83
chr1	11594226	11597833	*	-1.07
chr9	140378534	140382925	*	-1.15
chr19	1951893	1958617	*	-1.24
chr19	13319193	13320451	*	-2.06
chr22	47548897	47556648	*	-0.69
chr13	114820106	114828639	*	-0.98
chr12	133084474	133087719	*	-0.96
chr17	80892660	80899684	*	-0.85
chr11	1997699	2008516	*	-0.67
chr8	144583548	144588678	*	-0.87
chr19	3452223	3455113	*	-1.41
chr12	133141310	133152657	*	-0.9
chr17	78805766	78808912	*	-1.24
chr19	3616983	3620526	*	-1.09
chr17	77084149	77087461	*	-1.09
chr21	37617253	37619380	*	-1.42
chr5	1117770	1125412	*	-0.88
chr11	2412526	2419165	*	-0.88
chr19	1385256	1391610	*	-1
chr15	86311173	86314230	*	-1.02
chr16	88602833	88607880	*	-0.89
chr10	134802582	134812045	*	-0.79
chr7	1780893	1788467	*	-1.19
chr1	3410066	3423808	*	-0.56
chr19	953136	957799	*	-1.15
chr22	23434447	23440677	*	-0.86
chr7	791340	795657	*	-1.03
chr17	80392989	80395866	*	-1.17
chr19	16997869	17001896	*	-1.29
chr19	1611378	1613392	*	-1.52
chr20	60737369	60741748	*	-0.96
chr19	2575332	2577711	*	-1.39
chr19	6232366	6237898	*	-0.99
chr1	10701054	10716883	*	-0.8
chr19	4367023	4372060	*	-1.06
chr19	1116641	1125260	*	-1.09
chr17	79054806	79064765	*	-0.87
chr19	1471802	1476673	*	-0.95
chr19	10219782	10228484	*	-1.23
chr4	851248	855171	*	-0.95
chr7	1091740	1098658	*	-1.04
chr7	1905245	1910385	*	-0.82
chr12	131619879	131625028	*	-0.79
chr7	157207737	157212347	*	-0.93
chr16	89649079	89652206	*	-1.21
chr12	132635446	132639587	*	-0.92
chr8	142224645	142232196	*	-0.91
chr21	47844645	47851008	*	-0.82
chr3	52262705	52266977	*	-1
chr16	87677739	87678780	*	-1.51
chr13	114280624	114288656	*	-0.66
chr21	47569066	47576985	*	-0.83
chr8	143432029	143441162	*	-0.74
chr7	225744	232629	*	-0.84
chr14	104620077	104627441	*	-0.7
chr16	4737469	4742025	*	-1.14
chr7	1151197	1156225	*	-1.15
chr11	68819996	68823250	*	-1.01
chr10	126682296	126687578	*	-0.82
chr17	80970215	80977658	*	-1.01
chr22	45685495	45689489	*	-1.07
chr9	140039835	140043983	*	-0.93
chr17	79680537	79685028	*	-1.04
chr1	7723040	7725587	*	-1.11
chr17	74082526	74089037	*	-0.9
chr19	45643766	45646538	*	-1.19
chr17	80192302	80209964	*	-1.02
chr8	143621779	143630953	*	-0.72
chr17	80884099	80892335	*	-1.01
chr1	2535097	2540113	*	-0.91
chr19	50916384	50921313	*	-1.02
chr20	60920731	60922960	*	-1.3
chr14	104007420	104013272	*	-0.92
chr19	540571	542883	*	-1.08
chr10	135008074	135019402	*	-0.93
chr9	138674165	138682567	*	-0.79
chr4	1015036	1021917	*	-1.02
chr17	2596810	2599063	*	-1.35
chr1	1151362	1156794	*	-1.16
chr19	1496062	1498252	*	-1.29
chr19	3111161	3124274	*	-1.22
chr2	240014307	240020499	*	-0.73
chr19	2098546	2102356	*	-1.32
chr16	30123081	30126101	*	-1.31
chr19	15508656	15511191	*	-1.25
chr20	25258807	25265255	*	-0.77
chr11	1153752	1158304	*	-1.07
chr5	1252964	1261249	*	-0.78
chr19	3519035	3534050	*	-1.15
chr17	206297	209019	*	-1.18
chr19	4093368	4099785	*	-0.86
chr22	49036889	49044756	*	-0.76
chr1	3584740	3591586	*	-0.71
chr1	3317721	3323054	*	-0.85
chr22	50180690	50188537	*	-0.75
chr16	1535410	1539452	*	-1.13
chr9	132952746	132956821	*	-1.03
chr1	3702829	3708275	*	-0.84
chr14	105682844	105686903	*	-1.01
chr1	10760322	10767757	*	-0.71
chr17	74271702	74279494	*	-0.91
chr17	78162738	78166710	*	-1.08
chr17	77913529	77921828	*	-0.89
chr17	78090714	78094110	*	-1.06
chr16	89968990	89980512	*	-0.99
chr17	80035037	80044283	*	-1.13
chr16	90106201	90110858	*	-0.98
chr4	3421622	3427449	*	-0.78
chr16	87753289	87757694	*	-1.1
chr13	113541859	113547488	*	-0.74
chr1	17748461	17753211	*	-1.04
chr9	140339776	140345053	*	-0.88
chr19	2342631	2347677	*	-1.13
chr2	240036402	240042272	*	-0.9
chr20	61918329	61930944	*	-0.71
chr17	1839230	1841397	*	-1.45
chr19	55999816	56004067	*	-0.99
chr17	79949394	79956449	*	-1
chr19	50880789	50886243	*	-1.05
chr9	137619531	137622340	*	-1.12
chr16	49669298	49673075	*	-1.08
chr20	62160031	62167120	*	-1.04
chr7	964135	970055	*	-0.85
chr19	2182390	2203209	*	-1.02
chr7	1005755	1010046	*	-0.99
chr1	3430474	3447011	*	-0.55
chr10	105217788	105219358	*	-1.55
chr1	23884593	23886644	*	-1.34
chr9	131669362	131672131	*	-1.42
chr16	89659510	89664232	*	-1.25
chr7	2024482	2030559	*	-0.7
chr11	65390380	65395743	*	-0.95
chr21	47832638	47835313	*	-1.27
chr19	50411309	50413489	*	-1.21
chr22	49237708	49242050	*	-0.9
chr1	3327464	3333313	*	-0.87
chr17	78083527	78087361	*	-0.99
chr19	15482595	15486526	*	-1.09
chr22	50629867	50633855	*	-0.91
chr13	113646352	113656946	*	-0.76
chr8	141552630	141558124	*	-0.87
chr16	1093518	1102261	*	-0.87
chr21	45946709	45954035	*	-0.66
chr16	88999209	89005731	*	-0.94
chr7	1368641	1372905	*	-0.94
chr20	60498355	60503704	*	-0.93
chr14	93405272	93408539	*	-1.01
chr19	54624584	54628667	*	-1.29
chr11	64620244	64624261	*	-0.97
chr19	1814571	1824572	*	-1.21
chr11	66472045	66473949	*	-1.15
chr9	140689778	140695968	*	-0.84
chr5	176857094	176861384	*	-0.93
chr8	144387376	144391284	*	-1.07
chr16	1548812	1554084	*	-1.17
chr1	1172366	1175805	*	-0.93
chr19	1013806	1018242	*	-1.25
chr5	1098908	1101522	*	-1.01
chr4	1214014	1223528	*	-1
chr9	140264814	140269270	*	-0.88
chr16	2050793	2053665	*	-1.25
chr22	51137034	51145532	*	-0.95
chr16	2224183	2227923	*	-0.97
chr19	5214227	5216937	*	-1.23
chr17	907484	911074	*	-1.12
chr11	620817	626181	*	-1.02
chr10	134658522	134665454	*	-0.74
chr1	1076973	1082462	*	-0.99
chr19	5031920	5033358	*	-1.34
chr8	145820305	145823880	*	-0.96
chr11	68827028	68831553	*	-0.92
chr19	18852125	18855628	*	-1.09
chr21	46843216	46852248	*	-0.73
chr7	921492	929362	*	-1.11
chr14	73717035	73722010	*	-0.92
chr18	77306671	77310108	*	-0.81
chr6	168448717	168454575	*	-0.7
chr11	2008519	2024530	*	-0.73
chr11	785798	788816	*	-1.22
chr5	176893470	176895260	*	-1.33
chr21	45171713	45174729	*	-0.99
chr19	18233929	18236282	*	-1.52
chr1	19243238	19246918	*	-0.99
chr16	1834843	1845558	*	-1.09
chr21	45226733	45233378	*	-0.82
chr7	2292378	2295304	*	-1.08
chr8	144956381	144967324	*	-0.85
chr8	144331359	144337779	*	-0.75
chr22	46471795	46476783	*	-0.83
chr16	69968639	69972039	*	-1.21
chr17	79504478	79509007	*	-0.87
chr19	1574331	1581873	*	-1.19
chr1	1232891	1235482	*	-1.17
chr17	18165881	18168237	*	-1.16
chr9	138659061	138664101	*	-0.77
chr16	4932962	4936150	*	-1.45
chr19	6268845	6275706	*	-1.12
chr19	1968324	1972473	*	-1.41
chr16	592886	607931	*	-1.04
chr19	304406	311383	*	-1.28
chr19	404993	407791	*	-1.24
chr8	141540257	141542824	*	-1.15
chr11	67429684	67437177	*	-0.78
chr11	71723933	71726899	*	-1.1
chr21	43159148	43163304	*	-0.94
chr9	132630136	132633012	*	-1.08
chr1	2846577	2851788	*	-0.76
chr17	17067346	17071653	*	-0.95
chr19	1153493	1159519	*	-1.24
chr11	65559940	65562949	*	-1.24
chr19	1618162	1623489	*	-0.93
chr21	46736366	46750469	*	-0.55
chr19	16987827	16992047	*	-1.02
chr19	449148	457151	*	-1.19
chr8	145529920	145534545	*	-0.84
chr17	1635536	1637774	*	-1.16
chr16	2219203	2223812	*	-0.91
chr7	5270293	5275199	*	-1.08
chr1	2018731	2022331	*	-1
chr1	1908564	1915150	*	-1.18
chr16	89242174	89247106	*	-0.86
chr9	137295127	137309983	*	-0.68
chr19	19762952	19768123	*	-0.97
chr6	170404822	170412912	*	-0.85
chr1	6652910	6654335	*	-1.32
chr19	3907394	3909032	*	-1.54
chr9	139388364	139395614	*	-0.9
chr1	1188730	1191439	*	-1.19
chr13	113098473	113112571	*	-0.55
chr9	138632661	138642235	*	-0.65
chr17	2264413	2270945	*	-0.84
chr9	137227058	137237402	*	-0.59
chrY	10023600	10024366	*	-1.59
chr7	1044718	1052968	*	-1.05
chr7	379917	396118	*	-0.81
chr10	133575649	133583807	*	-0.68
chr5	1508852	1511825	*	-0.92
chr19	19744356	19746516	*	-1.26
chr16	1545023	1548337	*	-1.28
chr1	2789886	2807327	*	-0.72
chr8	144402695	144415521	*	-1
chr1	1990630	1994556	*	-1.06
chr11	66637583	66639680	*	-1.11
chr19	18962347	18968480	*	-1.06
chr7	1021735	1027530	*	-0.89
chr16	87877077	87883345	*	-0.82
chr9	139347791	139353184	*	-0.79
chr7	1061202	1066559	*	-1.09
chr11	118763910	118767775	*	-1.04
chr8	41551220	41556081	*	-0.94
chr16	736004	738218	*	-1.08
chr19	46288556	46291227	*	-1.34
chr19	3186995	3191912	*	-1.06
chr15	93587542	93589032	*	-1.14
chr19	47822951	47824290	*	-1.44
chr18	77674196	77679517	*	-0.89
chr19	1219780	1226835	*	-0.93
chr16	1361678	1372280	*	-1.03
chr10	134588752	134594251	*	-0.75
chr3	13609526	13616732	*	-0.74
chr15	90610218	90611984	*	-1.48
chr12	57588774	57592639	*	-0.81
chr9	139400832	139423750	*	-0.91
chr9	136917955	136921899	*	-0.96
chr7	2577635	2579767	*	-1.16
chr22	48726507	48730625	*	-0.81
chr4	3484371	3489824	*	-0.78
chr11	616784	618572	*	-1.42
chr18	77311912	77314766	*	-0.9
chr9	133794055	133803592	*	-0.82
chr3	49692942	49696760	*	-0.93
chr1	17312356	17315094	*	-1.12
chr22	44223504	44230028	*	-0.82
chr5	180055067	180058033	*	-0.96
chr4	949153	961483	*	-0.8
chr1	3601660	3610553	*	-0.65
chr8	1890318	1901150	*	-0.55
chr17	80255177	80262849	*	-0.98
chr7	157567121	157570263	*	-1
chr16	1704208	1708450	*	-0.83
chr22	47067755	47076089	*	-1.08
chr10	135267914	135272343	*	-1.1
chr18	77228671	77233693	*	-0.75
chr2	241398118	241409379	*	-0.69
chr7	1117077	1125292	*	-1.03
chr16	1491171	1509472	*	-1.11
chr10	126688070	126694933	*	-0.66
chr11	496965	502242	*	-0.81
chr19	18782158	18783662	*	-1.42
chr20	62170066	62174615	*	-0.93
chr19	937076	946535	*	-1.08
chr8	142430315	142439571	*	-0.61
chr8	142187925	142195578	*	-0.65
chr10	134881664	134885127	*	-0.93
chr9	140122551	140131765	*	-0.77
chr11	65384869	65388604	*	-1.1
chr7	151073271	151078038	*	-0.93
chr21	46416747	46425309	*	-0.61
chr20	61877694	61882235	*	-0.77
chr12	131568042	131571491	*	-0.81
chr6	170591549	170594984	*	-0.8
chr20	62177696	62180352	*	-1.05
chr19	14265825	14269456	*	-1.08
chr14	105334278	105341040	*	-0.77
chr12	132694354	132696919	*	-1.37
chr16	88928566	88936487	*	-0.75
chr9	139425762	139429916	*	-0.92
chr17	77149665	77156762	*	-0.71
chr13	113354316	113360062	*	-0.76
chr8	143594080	143600472	*	-0.85
chr21	46884540	46890307	*	-0.78
chr20	62190945	62199205	*	-1.23
chr19	42775857	42779152	*	-1.2
chr10	134009815	134025514	*	-0.75
chr1	2524033	2529918	*	-1.11
chr17	77980748	77985372	*	-0.97
chr18	77506203	77511863	*	-0.79
chr7	158815941	158822573	*	-0.74
chr8	143350691	143358535	*	-0.69
chr1	5922300	5925844	*	-0.83
chr16	2503235	2507759	*	-0.9
chr12	124816974	124825769	*	-0.83
chr19	16628516	16633126	*	-1.05
chr10	134401794	134405622	*	-0.89
chr1	22180579	22182957	*	-1.1
chr16	1049825	1054550	*	-0.98
chr20	62559415	62564554	*	-1.24
chr17	78830968	78836322	*	-0.83
chr17	3591300	3594486	*	-1.44
chr7	157339897	157346683	*	-0.66
chr13	114444854	114453228	*	-0.63
chr4	1619118	1621848	*	-1.01
chr4	3262878	3265792	*	-0.88
chr19	47568418	47571368	*	-1.09
chr8	144800246	144806517	*	-0.8
chr19	40769011	40772491	*	-1
chr12	132882172	132883992	*	-1.1
chr16	839416	847272	*	-1.09
chr11	3124290	3130275	*	-0.8
chr14	104203533	104209578	*	-0.81
chr19	5786274	5788800	*	-1.24
chr9	132640494	132643427	*	-1.17
chr7	1480603	1485745	*	-0.97
chr2	239996855	240007644	*	-0.51
chr19	5131780	5140121	*	-0.92
chr17	4433585	4441372	*	-0.92
chr12	132650665	132662055	*	-0.92
chr8	144455908	144463102	*	-0.86
chr12	117476622	117481019	*	-0.96
chr17	79968443	79976687	*	-0.75
chr13	113381885	113385310	*	-0.87
chr20	60553451	60556095	*	-1.22
chr16	87444050	87448682	*	-1.07
chr7	4827109	4831467	*	-1.05
chr17	81013067	81017727	*	-0.91
chr16	4384697	4390798	*	-0.9
chr22	47541327	47548624	*	-0.66
chr20	62735023	62740805	*	-1.16
chr16	719353	725283	*	-0.87
chr21	47854064	47858912	*	-0.9
chr9	133864467	133866490	*	-1.16
chr19	1213318	1215592	*	-1.23
chr20	62317121	62324731	*	-1.03
chr5	1014310	1021177	*	-0.66
chr19	1984552	1987989	*	-1.35
chr11	1844399	1850124	*	-0.78
chr22	46928812	46931098	*	-1.05
chr16	88688059	88692609	*	-1.07
chr7	1055291	1058509	*	-0.97
chr19	14043464	14046058	*	-1.08
chr11	2152070	2155205	*	-1.06
chr2	242709264	242717786	*	-0.8
chr19	1364878	1371646	*	-1.08
chr16	88960974	88971911	*	-0.89
chr19	55740519	55744359	*	-1.04
chr17	81041832	81048074	*	-1.13
chr15	41190915	41193353	*	-1
chr20	60586658	60591398	*	-0.81
chr17	79960697	79967879	*	-1.01
chr3	52473761	52479248	*	-0.84
chr13	114493590	114499031	*	-0.73
chr11	1974690	1987232	*	-0.8
chr3	47889246	47891666	*	-1.22
chr14	104199886	104202866	*	-1.15
chr17	81030486	81035837	*	-0.91
chr19	411913	421031	*	-1
chr22	19771109	19777637	*	-0.69
chr17	81063945	81071136	*	-0.95
chr16	2998578	3001657	*	-0.96
chr7	1921085	1929441	*	-0.6
chr16	2531783	2534038	*	-1.15
chr7	157442530	157450067	*	-0.88
chr13	114513469	114517797	*	-0.8
chr18	77254831	77257805	*	-0.91
chr2	238445035	238448100	*	-0.87
chr19	7704568	7712846	*	-1.04
chr17	80756442	80768840	*	-0.92
chr12	34360259	34362787	*	-0.96
chr17	81098388	81102631	*	-1.08
chr21	44474739	44481406	*	-0.95
chr8	143201771	143209293	*	-0.69
chr12	132889317	132901062	*	-0.91
chr17	78798293	78802587	*	-0.85
chr7	97822059	97824004	*	-1.06
chr8	145030203	145033908	*	-1.02
chr17	17695241	17704414	*	-0.77
chr7	1686405	1691733	*	-0.87
chr19	3203651	3206765	*	-1.01
chr14	105102132	105103950	*	-1.3
chr7	5527145	5528737	*	-1.32
chr20	61158054	61164976	*	-0.66
chr16	11766846	11772607	*	-0.81
chr20	56229664	56239916	*	-0.52
chr10	134831810	134837305	*	-1.06
chr7	150824151	150837235	*	-0.55
chr20	60303448	60314574	*	-0.55
chr8	21953812	21960578	*	-0.87
chr2	25062133	25067189	*	-0.78
chr22	50519331	50524474	*	-0.95
chr10	134033475	134039706	*	-0.71
chr19	5145580	5149838	*	-0.84
chr11	3242585	3250167	*	-0.62
chr7	6448297	6450620	*	-1.19
chr9	136811550	136816367	*	-0.83
chr20	60780439	60782893	*	-1.11
chr18	77266897	77274700	*	-0.91
chr14	100609610	100616653	*	-0.9
chr4	3442773	3453100	*	-0.79
chr10	134275549	134281933	*	-0.82
chr12	132682298	132693838	*	-0.98
chr19	33694817	33699158	*	-1.11
chr10	135094527	135104933	*	-1.12
chr22	37878270	37883773	*	-0.8
chr15	91422592	91426245	*	-1.04
chr19	56591840	56593341	*	-1.43
chr18	77385220	77392038	*	-0.79
chr19	11143201	11146091	*	-1.32
chr17	78181877	78189650	*	-1.12
chr7	4821978	4826463	*	-1.23
chr9	139832039	139837649	*	-1.3
chr11	64118200	64121972	*	-0.99
chr13	114053394	114058581	*	-1.18
chr22	37768736	37772687	*	-1.27
chr7	75612712	75615973	*	-1.2
chr8	144613942	144621888	*	-0.66
chr11	67816016	67818368	*	-1.1
chr12	133200806	133203346	*	-1.11
chr16	4643026	4645419	*	-1.41
chr22	20131883	20134897	*	-1.11
chr19	16640114	16645000	*	-1.14
chr16	87717351	87719824	*	-0.96
chr16	88717919	88724974	*	-1.04
chr22	40799549	40804934	*	-0.76
chr4	8906542	8913973	*	-0.76
chr16	700289	710773	*	-0.93
chr8	22003539	22007588	*	-0.87
chr20	62087534	62092876	*	-0.99
chr16	4726878	4733730	*	-1.28
chr19	49115924	49119748	*	-1.11
chr7	2183376	2187494	*	-0.89
chr7	6459975	6462468	*	-1.19
chr19	4089324	4091344	*	-1.52
chr19	42837697	42841176	*	-0.96
chr22	49577353	49581580	*	-0.75
chr16	85516854	85522865	*	-0.68
chr1	2022625	2032247	*	-0.82
chr1	9660398	9665757	*	-1.01
chr10	134040071	134048779	*	-0.72
chr20	61285481	61293317	*	-0.88
chr4	880043	888588	*	-0.84
chr8	145110214	145114959	*	-1.07
chr15	77905673	77908362	*	-1.01
chr19	5784390	5786053	*	-1.53
chr16	87733046	87746265	*	-1.09
chr19	4976197	4979575	*	-1.02
chr7	2038862	2043026	*	-0.91
chr17	78155018	78158682	*	-0.94
chr9	137322907	137335657	*	-0.68
chr9	133758732	133761847	*	-1.04
chr11	63973280	63979417	*	-0.97
chr13	114003549	114006487	*	-1.11
chr11	974818	978276	*	-0.91
chr20	31038605	31042973	*	-0.8
chr1	2312212	2320205	*	-0.63
chr14	105039861	105050765	*	-0.56
chr20	33583699	33590140	*	-1.08
chr14	105359078	105363074	*	-0.89
chrX	153036784	153041609	*	-0.94
chr19	40739070	40742262	*	-0.96
chr16	1127372	1134266	*	-1.04
chr9	138612098	138618033	*	-0.72
chr16	2229976	2235665	*	-1.15
chr11	118768096	118774322	*	-0.89
chr19	4056439	4061872	*	-1.11
chr1	1887955	1891851	*	-1.04
chr13	112903029	112910635	*	-0.85
chr3	52553892	52559619	*	-0.78
chr5	176159137	176161147	*	-1.13
chr16	85676092	85680453	*	-0.82
chr22	21327203	21332155	*	-0.84
chr17	74394231	74396026	*	-1.21
chr16	85538486	85544808	*	-0.68
chr13	114886566	114893639	*	-1.01
chr10	134719506	134725589	*	-0.69
chr14	105800072	105803966	*	-1.13
chr4	892485	897963	*	-0.9
chr21	45400178	45404440	*	-0.88
chr4	6300938	6306043	*	-0.97
chr20	61911225	61917915	*	-0.85
chr19	18757212	18761978	*	-0.88
chr11	458401	461503	*	-0.92
chr20	60236402	60239262	*	-0.83
chr19	19013457	19018714	*	-0.9
chr5	180035300	180042750	*	-0.78
chr20	61020090	61026663	*	-0.65
chr4	3515393	3523579	*	-0.8
chr1	1006645	1008798	*	-1.07
chr5	1105504	1110992	*	-0.74
chr13	114063128	114069909	*	-1.1
chr4	1597606	1601869	*	-0.98
chr16	87679570	87684179	*	-0.8
chr19	45574423	45576252	*	-1.35
chr19	6219627	6224055	*	-0.91
chr11	64531901	64534753	*	-1.19
chr12	130933729	130943917	*	-0.54
chr17	27085138	27086994	*	-1.36
chr9	134709966	134714952	*	-0.83
chr10	3164077	3169750	*	-0.67
chr1	1915902	1917561	*	-1.32
chr19	38695941	38698602	*	-1.2
chr16	85461743	85466311	*	-0.8
chr6	31597850	31601818	*	-0.99
chr22	45598214	45602236	*	-0.82
chr2	242762110	242765520	*	-0.91
chr19	5033591	5038987	*	-0.8
chr13	114861377	114864581	*	-0.89
chr16	1373286	1377740	*	-0.87
chr13	113802732	113806392	*	-0.93
chr19	2077796	2081069	*	-1.12
chr2	235949025	235955094	*	-0.62
chr2	3688604	3691802	*	-0.98
chr18	77477215	77479606	*	-0.89
chr19	4712584	4715008	*	-1.12
chr22	50713405	50723861	*	-1.12
chr11	68549024	68551401	*	-1.2
chr7	4756170	4759224	*	-1.09
chr16	88972275	88981727	*	-0.82
chr19	931623	935635	*	-1.15
chr19	11131650	11135288	*	-1.1
chr7	1475733	1480520	*	-0.78
chr20	3208777	3213140	*	-1.01
chr7	100419714	100421819	*	-1.11
chr21	45185778	45189058	*	-0.94
chr19	39661098	39665512	*	-0.97
chr7	157330786	157338205	*	-0.67
chr16	89631897	89635060	*	-1.01
chr20	36023859	36027483	*	-0.93
chr15	74464955	74468873	*	-0.9
chr19	1943398	1946261	*	-0.99
chr17	1629094	1634745	*	-1.06
chr22	47056579	47060717	*	-0.83
chr12	132662742	132664199	*	-1.37
chr21	45543048	45549408	*	-0.69
chr17	80738770	80742870	*	-0.96
chr19	48257377	48260793	*	-1.35
chr21	46873095	46880558	*	-0.69
chr5	1318018	1323380	*	-0.88
chr16	4430807	4433396	*	-1.41
chr2	242615332	242619075	*	-0.88
chr14	105521666	105524048	*	-1.18
chr16	1433045	1436551	*	-1.05
chr1	1140520	1147914	*	-1.03
chr17	80615360	80623327	*	-1.04
chr17	3843931	3845345	*	-1.25
chr16	918657	930337	*	-0.95
chr19	4510279	4512593	*	-1.13
chr1	8417890	8421987	*	-1.03
chr1	1477044	1481104	*	-1.06
chr22	49481186	49489779	*	-0.59
chr19	2760366	2764384	*	-1.12
chr1	44068639	44073632	*	-0.73
chr2	242607108	242612541	*	-1.13
chr7	894724	896997	*	-1.08
chr19	50357087	50360801	*	-0.92
chr11	76369699	76372952	*	-0.87
chr8	142238381	142243405	*	-0.74
chr19	5893594	5898339	*	-0.93
chr21	47829582	47832361	*	-0.91
chr1	27332262	27333579	*	-1.62
chr9	140326860	140331846	*	-0.88
chr8	144464557	144473539	*	-0.72
chr21	45879849	45888172	*	-0.58
chr11	66459842	66461952	*	-1.29
chr22	46482632	46489701	*	-0.72
chr19	3654929	3665196	*	-1.04
chr17	81026497	81030133	*	-0.96
chr16	30408726	30410583	*	-1.31
chr1	1219729	1224233	*	-1.04
chr14	101157386	101161429	*	-0.8
chr11	431744	435053	*	-0.87
chr4	7966929	7969726	*	-0.94
chr12	125298014	125302906	*	-1.11
chr10	7212487	7214928	*	-0.92
chr9	134369159	134371985	*	-1.05
chr9	136662595	136673387	*	-0.67
chr17	912682	917726	*	-1.14
chr4	1798545	1810845	*	-1.13
chr12	109722041	109723534	*	-1.37
chr17	80279557	80290422	*	-0.8
chr12	132281577	132287835	*	-0.78
chr7	99703798	99706274	*	-1.14
chr9	139251435	139253399	*	-1
chr16	1776742	1778509	*	-1.29
chr8	143678616	143684729	*	-0.7
chr17	956451	957666	*	-1.67
chr10	135079474	135089456	*	-0.77
chr12	133027467	133036723	*	-0.74
chr4	2458876	2462046	*	-0.97
chr16	1395717	1401109	*	-1.01
chr21	45737299	45747857	*	-0.88
chr16	88587565	88591849	*	-0.84
chr8	145736475	145740065	*	-0.87
chr19	3665519	3672829	*	-1.15
chr9	140387974	140390780	*	-1.29
chr9	140067292	140070758	*	-1
chr4	712920	718527	*	-1.2
chr7	2133209	2140754	*	-0.97
chr17	79421720	79424572	*	-1.04
chr19	56196177	56211352	*	-1.01
chr1	109803244	109807547	*	-0.83
chr17	79895884	79900585	*	-0.94
chr19	18768299	18772006	*	-1.07
chr5	1658746	1663843	*	-0.85
chr1	16059778	16062221	*	-1.36
chr14	104556537	104566997	*	-0.6
chr13	113698152	113704001	*	-0.79
chr19	8466587	8469669	*	-1.37
chr8	143359443	143363864	*	-0.74
chr4	189744267	189746291	*	-1.08
chr19	2773782	2777324	*	-1.2
chr10	134052731	134061960	*	-0.57
chr7	1526071	1540727	*	-1.05
chr9	138947409	138955491	*	-0.64
chr11	66474613	66476603	*	-1.1
chr19	35768732	35770616	*	-1.16
chr18	77235314	77237210	*	-1.13
chr12	133001646	133017369	*	-0.87
chr18	77161528	77168164	*	-0.75
chr16	112339	114012	*	-1.24
chr20	60424437	60428830	*	-0.72
chr20	61694171	61699819	*	-0.69
chr20	48521351	48523775	*	-1.05
chr19	5150102	5152851	*	-1.05
chr5	179304690	179308613	*	-0.81
chr21	45918164	45920425	*	-0.96
chr16	89232901	89235942	*	-1.03
chr5	171064	174273	*	-0.91
chr7	426151	432809	*	-0.82
chr7	100479570	100486130	*	-0.96
chr17	80111337	80113831	*	-1.05
chr21	46696389	46704519	*	-0.69
chr11	790450	793252	*	-0.95
chr19	49172123	49174769	*	-1.42
chr11	799161	804168	*	-0.8
chr9	136568524	136576063	*	-0.65
chr9	137384257	137389349	*	-0.77
chr16	611131	618313	*	-0.81
chr1	2737809	2740423	*	-1.18
chr19	47227531	47231249	*	-1.07
chr16	309264	317005	*	-1.19
chr16	88549068	88551985	*	-0.92
chr9	136792277	136798009	*	-0.75
chr17	3492860	3495606	*	-1.17
chr1	3554706	3558784	*	-0.83
chr14	105852997	105862407	*	-0.75
chr16	72991135	72997286	*	-0.79
chr1	3041309	3048998	*	-0.63
chr19	3508518	3512177	*	-1
chr19	3975362	3978500	*	-1.23
chr8	145094347	145096814	*	-1.06
chr17	79228402	79238775	*	-1.05
chr14	105842342	105852892	*	-0.79
chr11	1052048	1056974	*	-0.79
chr19	10439184	10440971	*	-1.32
chr19	3650909	3654430	*	-1.19
chr19	5062882	5066213	*	-0.87
chr17	48260168	48264480	*	-0.83
chr19	1907322	1908720	*	-1.31
chr7	489295	496075	*	-0.78
chr1	1855818	1862187	*	-1.08
chr17	94107	98010	*	-0.95
chr16	2814786	2820875	*	-1
chr16	85455036	85459520	*	-0.9
chr9	116810817	116813238	*	-0.8
chr9	140106812	140110175	*	-0.91
chr7	102108364	102110486	*	-1.19
chr19	888015	891637	*	-1.22
chr1	228458948	228462840	*	-0.8
chr16	50323829	50327644	*	-0.86
chr1	1375851	1378330	*	-1.07
chr9	94484643	94488374	*	-0.8
chr7	97831981	97833639	*	-1.2
chr16	28505480	28511984	*	-1.12
chr19	1997115	1999470	*	-1.4
chr20	60393677	60395817	*	-1.03
chr22	22287074	22288726	*	-1.17
chr11	1222525	1231236	*	-0.82
chr7	2045426	2060979	*	-0.77
chr13	114788336	114793675	*	-0.79
chr20	60974725	60978081	*	-0.89
chr1	905603	909854	*	-0.76
chr10	133922834	133926555	*	-0.88
chr19	10432700	10435638	*	-1.24
chr19	7514939	7516395	*	-1.47
chr19	5695653	5699687	*	-1.24
chr7	151489537	151492897	*	-0.85
chr7	460371	464381	*	-0.82
chr9	133263826	133271782	*	-0.66
chr19	4682466	4686456	*	-1.25
chr9	140110367	140113607	*	-0.9
chr4	1226491	1230465	*	-0.92
chr22	46857379	46861114	*	-1.22
chr21	46365313	46369966	*	-0.75
chr20	61748501	61751315	*	-1.05
chr19	16493975	16496672	*	-0.97
chr22	49716686	49722789	*	-0.7
chr7	615354	619301	*	-1.15
chr4	3529701	3532691	*	-0.89
chr13	114518147	114530992	*	-0.96
chr14	103409502	103413360	*	-0.84
chr10	133930410	133933187	*	-0.94
chr12	133096301	133102987	*	-0.69
chr16	88553648	88562445	*	-0.93
chr19	15534828	15537186	*	-1.07
chr7	6201866	6206334	*	-0.86
chr22	47016521	47019917	*	-1.02
chr22	51152689	51158048	*	-0.79
chr19	1698107	1700102	*	-1.57
chr21	44484938	44488583	*	-1.13
chr5	398360	403757	*	-0.7
chr19	5914253	5920265	*	-0.92
chr11	596780	600000	*	-0.98
chr2	234384002	234386989	*	-0.82
chr9	137995825	137998902	*	-0.79
chr13	114869369	114877530	*	-0.98
chr12	132623423	132627507	*	-1.15
chr16	10855073	10857266	*	-1.15
chr19	10796436	10800347	*	-1.03
chr16	87640528	87642556	*	-1.1
chr19	2510377	2515923	*	-1.13
chr11	133804089	133808381	*	-0.71
chr19	1111970	1114904	*	-0.98
chr11	1883773	1887112	*	-1.02
chr11	68202719	68206262	*	-0.98
chr12	123338144	123342087	*	-1.05
chr16	3191961	3196627	*	-1.06
chr9	137622629	137625235	*	-0.94
chr12	132911513	132919113	*	-0.95
chr7	100879573	100882450	*	-1.03
chr16	50331549	50341236	*	-0.61
chr11	362354	365384	*	-0.99
chr10	134783918	134789875	*	-0.86
chr7	2207776	2209043	*	-1.41
chr1	44446321	44449616	*	-0.98
chr16	648565	650126	*	-1.3
chr19	814271	816935	*	-1.3
chr8	142232612	142238140	*	-0.74
chr19	15537762	15539513	*	-1.1
chr14	105665200	105668891	*	-0.83
chr8	142218733	142221829	*	-0.77
chr19	5923067	5926355	*	-0.96
chr9	138132262	138140411	*	-0.74
chr16	2739866	2743893	*	-0.84
chr22	49135309	49143110	*	-0.79
chr19	50911851	50913612	*	-1.33
chr16	89125214	89134587	*	-0.61
chr16	89759373	89764868	*	-1.17
chr9	139803305	139804969	*	-1.31
chr21	47324487	47329524	*	-0.71
chr14	91737934	91740734	*	-0.97
chr19	35523289	35526070	*	-0.91
chr19	3686879	3693874	*	-0.88
chr16	2545522	2549479	*	-1.17
chr5	175954240	175956931	*	-1.07
chr17	79130622	79137893	*	-0.73
chr17	78775371	78779297	*	-0.7
chr17	73608778	73614269	*	-0.76
chr9	139353561	139354667	*	-1.22
chr9	136912135	136915120	*	-0.93
chr16	75272166	75274478	*	-1.12
chr21	44716963	44728203	*	-0.73
chr2	128406651	128413113	*	-0.72
chr5	176293735	176298005	*	-0.75
chr13	114747920	114752865	*	-0.66
chr14	23511415	23512862	*	-1.24
chr16	88779594	88783995	*	-1.01
chr22	46479417	46482473	*	-0.85
chr7	158711850	158715515	*	-0.8
chr19	1149049	1151323	*	-1.11
chr16	89113629	89116816	*	-0.77
chr19	56618558	56621228	*	-1.05
chr14	104851227	104860139	*	-0.64
chr12	132425564	132427698	*	-1.11
chr16	2325489	2329460	*	-0.95
chr11	1938660	1949491	*	-0.92
chr19	42417926	42427209	*	-1.06
chr22	49690276	49700390	*	-0.62
chr16	3784029	3786249	*	-1.12
chr19	14518657	14524372	*	-1.08
chr12	124831838	124836147	*	-0.72
chr4	2825576	2835619	*	-0.9
chr11	864191	867295	*	-0.91
chr20	60880478	60892740	*	-0.97
chr19	17305145	17306410	*	-1.4
chr20	62729117	62732112	*	-0.95
chr10	134606049	134609470	*	-0.8
chr22	47592141	47597130	*	-0.67
chr9	139613024	139618752	*	-0.79
chr17	79878382	79882318	*	-1.24
chr6	170580127	170584800	*	-0.69
chr16	30986240	30993453	*	-0.91
chr17	3774072	3777913	*	-1.05
chr21	44574983	44577847	*	-0.95
chr19	40886106	40887478	*	-1.4
chr17	79385474	79395865	*	-1.01
chr19	54653140	54657205	*	-0.95
chr19	7681262	7691354	*	-1.19
chr16	1153882	1165144	*	-0.76
chr9	138815378	138824019	*	-0.84
chr19	725796	729231	*	-1.22
chr19	1451614	1454009	*	-1.23
chr17	180642	183108	*	-1.17
chr5	1061533	1070283	*	-1
chr16	87884575	87887904	*	-0.92
chr19	6709500	6712664	*	-0.98
chr19	4522985	4526133	*	-1.15
chr12	124965021	124972439	*	-0.79
chr7	666323	669138	*	-1.04
chr21	46890673	46904554	*	-0.78
chr12	133119334	133130988	*	-0.79
chr9	140656798	140659710	*	-0.94
chr5	1139057	1142405	*	-0.84
chr7	157600698	157611313	*	-0.6
chr9	136448604	136453522	*	-0.75
chr22	50142784	50149445	*	-0.74
chr19	48799735	48801757	*	-1.35
chr13	114431258	114433821	*	-1.13
chr20	60925259	60928716	*	-0.84
chr7	6680533	6684673	*	-1.01
chr21	45410981	45414928	*	-1.04
chr18	77492786	77502453	*	-0.95
chr11	486822	491433	*	-1.1
chr17	4442742	4449561	*	-1
chr16	84493415	84497678	*	-0.83
chr4	3670298	3671840	*	-1.14
chr16	89047438	89051349	*	-0.79
chr19	50956947	50957777	*	-1.92
chr11	2030441	2038443	*	-0.58
chr11	66101159	66104830	*	-1
chr21	48068297	48069837	*	-1.09
chr19	39397706	39398914	*	-1.36
chr14	105169326	105171275	*	-0.99
chr9	131014242	131017523	*	-1.07
chr13	114258786	114266305	*	-0.57
chr16	88504007	88516580	*	-0.81
chr9	140070975	140075639	*	-0.72
chr16	89712152	89713771	*	-1.21
chr12	133414934	133418163	*	-1.14
chr22	18354298	18357010	*	-1
chr12	132842303	132846604	*	-1.1
chr12	122254687	122256172	*	-1.27
chr1	6092681	6096311	*	-0.84
chr11	65731990	65737146	*	-0.8
chr19	56170264	56173868	*	-0.82
chr21	46709664	46716375	*	-0.61
chr22	49103270	49106619	*	-0.87
chr7	2090847	2095342	*	-0.71
chr17	4377357	4380545	*	-1.25
chr19	15478704	15480736	*	-1.07
chr4	869507	879432	*	-0.82
chr12	120538365	120542479	*	-0.94
chr11	64598639	64604139	*	-0.82
chr22	50514898	50516689	*	-1.12
chr19	2205255	2212901	*	-1.04
chr16	2239991	2243657	*	-0.86
chr18	77237433	77242294	*	-0.69
chr17	73496772	73503440	*	-0.98
chr1	2037793	2044217	*	-1.03
chr2	239343485	239344937	*	-1.27
chr1	16257485	16262938	*	-0.79
chr5	1268057	1272871	*	-0.85
chr16	27480100	27484196	*	-0.74
chr13	114879497	114883497	*	-0.82
chr16	87700376	87706863	*	-1.01
chr17	74466766	74471891	*	-1.02
chr19	54965045	54970518	*	-1.21
chr17	130243	136921	*	-0.93
chr7	2579897	2584775	*	-0.88
chr7	2696879	2703788	*	-0.96
chr1	16474762	16475796	*	-1.41
chr9	140075953	140081441	*	-0.92
chr13	114760252	114765237	*	-0.83
chr19	51292739	51295664	*	-0.95
chr1	2701376	2705058	*	-1.07
chr9	137110535	137112833	*	-1.18
chr1	228557449	228561501	*	-0.75
chr17	7317262	7321543	*	-1
chr10	134885228	134891184	*	-0.65
chr16	85686983	85691536	*	-0.97
chr7	2153169	2156900	*	-0.74
chr17	78879404	78883007	*	-0.67
chr19	6379956	6382329	*	-1.27
chr11	679109	680000	*	-1.87
chr11	1000417	1003747	*	-1.16
chr1	2745189	2752583	*	-0.69
chr8	145757251	145760810	*	-0.91
chr16	1794283	1800482	*	-0.99
chr19	19389191	19391865	*	-1.13
chr9	139755764	139758716	*	-0.92
chr18	77463402	77466412	*	-0.82
chr16	403803	414162	*	-1.01
chr19	36273101	36276470	*	-0.92
chr13	113494203	113499253	*	-0.74
chr22	49882466	49886653	*	-0.78
chr20	62207527	62211255	*	-0.9
chr5	1215433	1221589	*	-0.91
chr9	136896869	136900592	*	-0.89
chr21	45709195	45715991	*	-0.68
chr20	55980878	55987930	*	-0.57
chr6	170465801	170469160	*	-0.83
chr2	233762291	233767617	*	-0.77
chr17	2603300	2611025	*	-1.13
chr7	5529699	5532974	*	-1.04
chr19	2433734	2435598	*	-1.56
chr19	45495176	45496795	*	-1.31
chr17	79082234	79084867	*	-0.84
chr1	3271125	3284122	*	-0.65
chr16	4012718	4017143	*	-1.22
chr20	60986220	60996657	*	-0.56
chr21	45667374	45671682	*	-1.03
chr22	49763953	49770269	*	-0.74
chr1	36561504	36563904	*	-1.01
chr20	61141751	61147393	*	-0.71
chr11	857979	860301	*	-1.19
chr5	1265022	1267073	*	-0.98
chr7	150646890	150651348	*	-0.92
chr3	44619682	44622969	*	-1.27
chr17	79798383	79805568	*	-0.93
chr11	61316466	61321546	*	-0.79
chr17	5741	7318	*	-1.53
chr19	735766	738141	*	-1.11
chr18	77355704	77360442	*	-0.73
chr16	366380	370306	*	-0.88
chr13	114321034	114326136	*	-0.81
chr22	46756336	46761655	*	-0.82
chr20	61936201	61948657	*	-0.69
chr22	46845712	46855996	*	-0.89
chr14	104685916	104689052	*	-0.87
chr19	39620461	39623457	*	-1.1
chr7	5156227	5158129	*	-1.26
chr10	134619967	134630668	*	-0.7
chr7	2258900	2263532	*	-1.01
chr17	980381	982722	*	-1.34
chr19	38691559	38694536	*	-1.1
chr9	140644983	140649113	*	-0.96
chr7	1945448	1958321	*	-0.7
chr22	50941668	50944957	*	-1
chr1	228107051	228110832	*	-0.74
chr11	643326	644838	*	-1.27
chr11	68700118	68706054	*	-0.81
chr21	45605707	45607342	*	-1.13
chr1	2223360	2237046	*	-0.92
chr9	136752576	136756126	*	-0.81
chr6	43249045	43252180	*	-0.97
chr8	145674687	145678219	*	-1
chr5	177732087	177737484	*	-0.8
chr16	70695247	70700575	*	-0.89
chr13	114837000	114840916	*	-0.86
chr10	75598783	75599721	*	-1.41
chr17	76423922	76426436	*	-1.01
chr2	23911601	23920185	*	-0.51
chr2	241531908	241544200	*	-0.49
chr17	80880512	80883723	*	-0.78
chr1	8403114	8406779	*	-0.97
chr7	1100412	1105488	*	-0.69
chr19	42396067	42397422	*	-1.29
chr11	70418752	70419429	*	-1.52
chr7	977292	978845	*	-1.35
chr12	132935899	132938581	*	-1.05
chr19	833901	835020	*	-1.73
chr19	673543	675596	*	-1.4
chr4	6938359	6942171	*	-0.89
chr14	105249923	105254620	*	-0.91
chr17	71280585	71283087	*	-1.1
chr11	64811338	64812276	*	-1.46
chr20	62330292	62334311	*	-0.96
chr17	79780206	79783184	*	-1.13
chr14	105351181	105356256	*	-1.09
chr14	104835754	104844357	*	-0.52
chr4	1330456	1335498	*	-1.07
chr20	61038078	61042253	*	-0.96
chr7	102086789	102088460	*	-1.46
chr10	81069988	81071502	*	-0.96
chr7	216317	219851	*	-0.78
chr19	1415222	1426302	*	-1.1
chr19	2789157	2792328	*	-1.13
chr9	127087931	127093186	*	-0.74
chr1	1497767	1501514	*	-0.96
chr8	142732216	142739223	*	-0.64
chr19	5039596	5043967	*	-1.02
chr16	711076	713246	*	-0.9
chr21	43984533	43992523	*	-0.55
chr16	89702000	89707882	*	-0.75
chr17	80670845	80672118	*	-1.37
chr22	21385048	21386269	*	-1.12
chr17	77300857	77304779	*	-0.81
chr2	220403646	220405893	*	-0.88
chr17	938890	946400	*	-0.99
chr5	1083337	1094069	*	-1.02
chr2	241584762	241587641	*	-0.88
chr16	29996378	30001246	*	-1.08
chr21	46449396	46455755	*	-0.62
chr12	133379651	133385736	*	-1.07
chr7	158317099	158327757	*	-0.66
chr1	10730105	10735824	*	-0.71
chr10	134737004	134742333	*	-0.88
chr16	87727179	87732651	*	-0.9
chr21	47535757	47543106	*	-0.65
chr19	5070083	5071619	*	-1.1
chr5	205040	209433	*	-0.78
chr12	57570792	57575635	*	-0.74
chr19	606889	611800	*	-1.16
chr19	2239890	2245019	*	-0.99
chr1	27873263	27878946	*	-1.1
chr11	67066896	67069828	*	-1.07
chr17	65020065	65023647	*	-0.93
chr11	67051180	67054154	*	-0.9
chr1	110167373	110172766	*	-0.68
chr1	6058084	6061238	*	-0.93
chr17	81146282	81148596	*	-1.09
chr16	90026025	90031231	*	-0.92
chr4	7737742	7743519	*	-0.65
chr16	88871572	88874866	*	-1.02
chr7	97842975	97845926	*	-0.87
chr11	781839	785270	*	-0.94
chr4	3615605	3618428	*	-0.84
chr16	423473	430433	*	-1.26
chr9	140678014	140683082	*	-0.78
chr19	11170167	11171693	*	-1.56
chr5	1230553	1233589	*	-0.82
chr16	1411487	1418135	*	-1.06
chr14	103573524	103575020	*	-1.07
chr17	73486484	73492919	*	-0.68
chr19	548220	552141	*	-1.25
chr7	221914	224375	*	-0.92
chr19	438211	442340	*	-1.12
chr10	3144786	3147789	*	-1
chr16	1017056	1018375	*	-1.12
chr19	42481913	42483170	*	-1.29
chr2	1605282	1611292	*	-0.62
chr4	4408023	4412840	*	-0.72
chr16	84966951	84968730	*	-1.27
chr9	139337374	139340748	*	-0.88
chr12	7059956	7070004	*	-0.71
chr17	80303164	80305293	*	-1.22
chr1	2361555	2367875	*	-0.66
chr16	1514253	1519059	*	-1.01
chr9	137256671	137265485	*	-0.81
chr11	65400675	65404048	*	-1
chr17	9128509	9135504	*	-0.64
chr18	77626505	77632266	*	-0.82
chr7	1910459	1914887	*	-0.91
chr9	140199335	140203723	*	-0.75
chr18	77206358	77220136	*	-0.83
chr19	7971853	7980042	*	-1.01
chr19	3613839	3614910	*	-1.61
chr7	929867	937122	*	-1.24
chr12	132550719	132554637	*	-0.89
chr16	85961959	85970780	*	-0.52
chr9	139808198	139812645	*	-0.81
chr17	44060139	44061875	*	-1.95
chr21	45385758	45389698	*	-0.93
chr10	134225784	134232647	*	-0.7
chr9	139933116	139936501	*	-0.83
chr16	1249522	1254647	*	-1.13
chr11	1856430	1860669	*	-0.89
chr19	3632160	3635302	*	-1.27
chr21	47838217	47843019	*	-0.95
chr17	75206165	75212046	*	-0.85
chr1	1959058	1966057	*	-0.82
chr11	1895841	1901999	*	-0.75
chr17	27902491	27906372	*	-0.79
chr19	373321	376734	*	-1.1
chr19	13247942	13250002	*	-1.28
chr21	47455549	47462345	*	-0.93
chr21	46719261	46725175	*	-0.94
chr7	4837674	4842105	*	-0.79
chr22	43026089	43028847	*	-1
chr16	87862266	87865758	*	-0.98
chr22	25761067	25764462	*	-0.82
chr19	829065	831257	*	-1.31
chr4	1986183	1990755	*	-0.97
chr19	7912495	7915703	*	-1.07
chr16	673835	681761	*	-0.94
chr8	143644210	143647699	*	-1.1
chr7	2631710	2633570	*	-1.22
chr2	242681269	242684457	*	-0.92
chr16	1554507	1559000	*	-0.98
chr9	136178657	136183090	*	-0.79
chr1	2306127	2312013	*	-0.62
chr11	17792930	17795812	*	-0.84
chr2	3470739	3474399	*	-0.74
chr17	1849540	1852001	*	-1.08
chr17	79221869	79228087	*	-0.98
chr7	73245248	73246725	*	-1.19
chr9	136806659	136808504	*	-1.02
chr7	4182604	4186839	*	-0.82
chr17	77101520	77110001	*	-0.64
chr2	220420472	220423210	*	-0.82
chr10	133868855	133874129	*	-0.69
chr19	1412298	1413930	*	-1.18
chr19	36228579	36229720	*	-1.35
chr14	105238370	105244713	*	-0.9
chr11	66458572	66459623	*	-1.43
chr19	5831523	5832574	*	-1.68
chr1	2089187	2094016	*	-0.93
chr19	6730898	6734751	*	-1.04
chr19	2436262	2439260	*	-1.57
chr17	1473841	1475193	*	-1.49
chr14	105244877	105249540	*	-0.72
chr7	100489596	100491917	*	-1.04
chr21	45392437	45395936	*	-0.79
chr10	135054280	135066327	*	-0.75
chr19	2349676	2358310	*	-1.17
chr9	131829252	131832925	*	-0.91
chr16	87173691	87174782	*	-1.21
chr8	142202430	142206150	*	-0.98
chr19	11597445	11598785	*	-1.37
chr9	132635399	132638661	*	-1.13
chr8	145843624	145846395	*	-1.4
chr8	10466004	10471206	*	-0.66
chr22	44463592	44465305	*	-1.42
chr16	645914	647324	*	-1.18
chr5	1096855	1098540	*	-1.04
chr19	59027626	59029490	*	-1.53
chr3	33134186	33135806	*	-1.05
chr19	39644073	39649161	*	-0.92
chr16	29884347	29885410	*	-1.42
chr11	2216647	2222850	*	-0.69
chr19	7541325	7544076	*	-1.53
chr7	1421990	1429240	*	-0.88
chr12	132324616	132327796	*	-1.07
chr19	2231346	2234630	*	-0.96
chr2	242593840	242596432	*	-1.02
chr1	36806241	36808245	*	-1.3
chr16	1001369	1002977	*	-1.2
chr22	47360536	47365105	*	-0.68
chr9	139647590	139650194	*	-0.98
chr10	134554877	134568007	*	-0.8
chr9	134182764	134184790	*	-1.08
chr19	3097296	3103097	*	-1.13
chr18	76626763	76627841	*	-1.39
chr19	16686379	16689226	*	-1.18
chr19	11151636	11153216	*	-1.3
chr8	145663580	145666530	*	-1.08
chr16	89618408	89621281	*	-0.96
chr21	45588709	45593796	*	-0.73
chr4	3492141	3499319	*	-0.63
chr5	1313248	1317109	*	-0.78
chr5	1333201	1339362	*	-0.72
chr2	1506530	1509300	*	-0.9
chr19	14273176	14275821	*	-1.67
chrX	153688279	153691255	*	-1.22
chr16	4026422	4031228	*	-1.08
chr14	102883163	102886347	*	-0.93
chr1	6359486	6364465	*	-0.75
chr20	60691305	60694261	*	-0.94
chr17	73567636	73572290	*	-0.83
chr14	104189097	104192006	*	-0.88
chr2	98274033	98277690	*	-0.8
chr18	77540581	77545440	*	-0.85
chr19	4257889	4259273	*	-1.37
chr12	57601101	57604864	*	-0.8
chr3	52521144	52522718	*	-1.27
chr11	63781797	63784426	*	-1.01
chr17	17463076	17465998	*	-0.93
chr5	155708	159457	*	-0.85
chr17	1201559	1204629	*	-1.22
chr21	43710662	43717900	*	-0.54
chr20	32458240	32460806	*	-1.03
chr19	47571571	47576211	*	-0.92
chr19	5010973	5014433	*	-0.89
chr16	2346753	2350318	*	-1.05
chr19	5994689	5999993	*	-1.06
chr17	76262574	76266365	*	-0.91
chr7	157512628	157517296	*	-0.64
chr19	1795355	1797387	*	-1.32
chr4	3625708	3636389	*	-0.4
chr10	134049063	134052578	*	-0.8
chr4	3431023	3442157	*	-0.68
chr22	45243409	45246125	*	-0.95
chr4	1345277	1350782	*	-0.86
chr19	3643763	3647396	*	-0.98
chr17	77160148	77167629	*	-0.59
chr19	10476161	10477458	*	-1.56
chr16	726254	728735	*	-0.95
chr16	89919072	89921293	*	-1.17
chr9	139857442	139861020	*	-0.82
chr19	19615922	19617895	*	-1.13
chr22	50892069	50907433	*	-1.01
chr5	157413301	157414785	*	-1.15
chr16	459578	462244	*	-1.2
chr19	10865744	10868144	*	-1.12
chrX	153030580	153036458	*	-0.88
chr18	76558844	76560574	*	-1.16
chr8	143610733	143619830	*	-0.52
chr9	139653902	139656577	*	-1.02
chr22	21797370	21802458	*	-1.14
chr19	40825742	40828844	*	-1.23
chr17	76789404	76796016	*	-0.77
chr13	114542410	114550360	*	-0.65
chr22	45592090	45597264	*	-0.93
chr12	132985064	132988733	*	-0.89
chr19	745779	753522	*	-1.07
chr19	3777732	3780131	*	-1.13
chr19	11303227	11306022	*	-1.38
chr4	902646	907112	*	-1.01
chr17	18880751	18883774	*	-0.91
chr20	31060961	31065397	*	-0.77
chr17	122560	124936	*	-1.11
chr17	78862105	78871835	*	-0.82
chr5	176289017	176290499	*	-1.34
chr3	11605794	11611296	*	-0.72
chr11	71199923	71203589	*	-0.78
chr2	97575871	97580264	*	-0.92
chr17	80824885	80827406	*	-0.98
chr13	113421755	113428529	*	-0.63
chr1	2179178	2186954	*	-0.92
chr7	784452	787260	*	-0.86
chr19	16363084	16365081	*	-1.17
chr19	49175590	49178054	*	-1.13
chr7	1934214	1942849	*	-0.64
chr1	3459760	3469335	*	-0.5
chr22	49030837	49036546	*	-0.74
chr9	139913084	139916378	*	-1.02
chr11	1508210	1511451	*	-0.78
chr17	80985833	80991452	*	-0.93
chr19	3960046	3962769	*	-1.26
chr8	145232885	145235620	*	-0.97
chr16	89372504	89374322	*	-1.34
chr11	527152	529382	*	-1.07
chr7	4210334	4215996	*	-0.64
chr16	85118393	85124132	*	-0.92
chr17	73095729	73097006	*	-1.46
chr22	50314396	50320162	*	-1.09
chr7	1970056	1976659	*	-0.64
chr19	1834330	1838107	*	-0.94
chr9	137691759	137695461	*	-0.82
chr11	69655184	69656953	*	-1.2
chr21	47624933	47629539	*	-0.83
chr11	2205855	2213500	*	-0.56
chr21	46780810	46789439	*	-0.71
chr19	6224383	6232186	*	-1.16
chr20	62700577	62703822	*	-0.88
chr17	1842716	1848652	*	-0.77
chr7	1978298	1982710	*	-0.62
chr19	39200697	39203395	*	-1.15
chr1	3110515	3112395	*	-1.08
chr3	184293581	184299623	*	-0.67
chr7	1350292	1352750	*	-1.04
chr16	27233398	27238704	*	-0.7
chr16	30039885	30043438	*	-0.97
chr9	139511602	139517924	*	-0.86
chr1	3291687	3295372	*	-0.8
chr20	61886912	61892626	*	-0.65
chr22	20124654	20129262	*	-0.7
chr15	28393495	28396102	*	-1.19
chr17	78209912	78211851	*	-1.04
chr19	54630658	54633436	*	-1.14
chr16	4409106	4413076	*	-0.99
chr5	167689136	167690850	*	-0.95
chr16	58070746	58072642	*	-1.08
chr7	100730114	100733941	*	-1.11
chr1	3339116	3355320	*	-0.69
chr11	68844744	68854325	*	-0.73
chr1	3208310	3215836	*	-0.69
chr1	26189156	26190463	*	-1.39
chr4	2335637	2338125	*	-0.97
chr9	138884303	138890700	*	-0.96
chr13	114185372	114188467	*	-0.88
chr22	43638917	43642460	*	-0.82
chr13	113491095	113493082	*	-1.08
chr7	5390332	5393653	*	-0.92
chr1	1469183	1474537	*	-1.35
chr19	15363843	15368647	*	-0.7
chr19	30271984	30274041	*	-1.23
chr19	36220701	36224861	*	-0.89
chr19	645655	649806	*	-1.25
chr1	2066001	2070672	*	-0.83
chr21	44272892	44274996	*	-0.97
chr13	114774286	114784738	*	-0.99
chr1	1093731	1108002	*	-0.97
chr17	81124513	81128819	*	-0.79
chr19	1053084	1055514	*	-1.15
chr20	62603605	62605912	*	-1
chr9	138018140	138020189	*	-0.94
chr11	1949690	1952064	*	-0.97
chr12	125022386	125024861	*	-0.95
chr9	132213246	132215492	*	-1.09
chr2	128380739	128386081	*	-0.67
chr19	1524524	1527352	*	-1.43
chr19	38959440	38960118	*	-1.9
chr10	134569496	134571434	*	-0.99
chr10	133836469	133837712	*	-1.29
chr19	1253450	1258479	*	-1.16
chr4	8865730	8868665	*	-0.88
chr16	69142860	69144114	*	-1.16
chr17	8049088	8053600	*	-0.84
chr17	80396310	80406164	*	-0.97
chr22	49924431	49930630	*	-0.73
chr16	89216560	89224266	*	-0.72
chr9	139253661	139257194	*	-0.81
chr4	8125579	8130600	*	-0.68
chr17	80572741	80574711	*	-1.18
chr12	122227704	122228581	*	-1.58
chr22	43669965	43674276	*	-0.72
chr2	3679021	3684063	*	-0.66
chr20	60619702	60631669	*	-0.8
chr19	5692959	5695095	*	-1.08
chr17	79022366	79027618	*	-0.94
chr3	184103830	184105568	*	-1.06
chr4	2927320	2932160	*	-0.79
chr19	19608956	19614688	*	-0.88
chr14	105016770	105021441	*	-0.66
chr7	150813737	150820136	*	-0.93
chr21	46861334	46865665	*	-1.09
chr16	88936829	88954891	*	-0.96
chr19	7621251	7623219	*	-1.48
chr11	2542078	2551273	*	-0.5
chr6	170023936	170027878	*	-0.71
chr4	641391	653509	*	-0.93
chr19	33708441	33712160	*	-0.85
chr16	88451765	88455068	*	-0.79
chr19	433990	437974	*	-1.14
chr9	139039116	139041917	*	-0.83
chr2	240195160	240199936	*	-0.67
chr11	1281568	1285251	*	-0.77
chr3	11599394	11604381	*	-0.67
chr11	1140995	1150203	*	-0.57
chr3	48453750	48458353	*	-0.75
chr9	139149159	139154321	*	-0.64
chr1	8393657	8395842	*	-1.01
chr2	72357452	72361407	*	-0.66
chr16	1865455	1873277	*	-0.96
chr7	70252081	70252846	*	-1.41
chr12	133210350	133213252	*	-0.92
chr17	80827597	80834814	*	-0.82
chr19	4444500	4447018	*	-1.21
chr19	1613636	1616034	*	-1.37
chr19	7672531	7673389	*	-1.69
chr19	16977757	16981278	*	-1.04
chr15	75090732	75096017	*	-0.75
chr17	79976980	79978942	*	-0.95
chr7	500027	509865	*	-0.76
chr8	145501463	145504162	*	-1.24
chr7	128844897	128846621	*	-1.07
chr4	8109930	8112081	*	-0.89
chr4	858068	862977	*	-0.97
chr8	144882404	144896698	*	-0.94
chr4	1602097	1611277	*	-0.84
chr2	242503077	242505224	*	-0.99
chr22	24580674	24586632	*	-0.84
chr20	50406450	50409025	*	-1.04
chr10	134822969	134831195	*	-0.87
chr19	50904684	50907733	*	-1.06
chr2	241672937	241677868	*	-0.65
chr2	241301026	241308048	*	-0.54
chr5	566999	571331	*	-0.66
chr7	1326289	1329311	*	-0.89
chr2	3150366	3152996	*	-0.82
chr20	32246968	32249113	*	-1.06
chr3	12976115	12978540	*	-0.98
chr7	2644102	2644983	*	-1.52
chr2	239982060	239987020	*	-0.75
chr20	60964589	60974020	*	-0.84
chr19	3963201	3965393	*	-1.31
chr16	81190263	81190942	*	-1.56
chr12	133517056	133518699	*	-1.2
chr16	88360140	88364263	*	-0.69
chr21	46068392	46070760	*	-0.83
chr9	137608322	137612840	*	-0.67
chr17	42991939	42993045	*	-1.44
chr19	1825808	1829343	*	-0.96
chr21	46905353	46909866	*	-0.68
chr20	62108096	62111825	*	-0.78
chr9	139747522	139752074	*	-0.8
chr9	131821357	131823778	*	-1.26
chr16	620942	626781	*	-0.85
chr5	176516731	176520910	*	-1.09
chr11	1776673	1779454	*	-0.97
chr4	3701095	3708066	*	-0.59
chr16	782030	785688	*	-0.93
chr20	30432133	30434225	*	-1.09
chr12	132833373	132837937	*	-0.94
chr4	1842832	1845989	*	-1.05
chr19	400874	404008	*	-1.24
chr11	1006702	1020857	*	-1.05
chr4	2247151	2253081	*	-0.71
chr1	2102927	2106786	*	-1.02
chr4	2940274	2950648	*	-0.86
chr17	38510355	38513025	*	-0.92
chr19	11140533	11142956	*	-1.11
chr19	5090766	5092933	*	-1
chr1	6148832	6149812	*	-1.3
chr22	41751625	41753842	*	-0.99
chr22	46401965	46404256	*	-0.83
chr14	105159475	105162654	*	-0.84
chr19	3368722	3371209	*	-1.26
chr19	38620532	38622796	*	-1.21
chr12	133302771	133304886	*	-1.04
chr7	158236747	158240807	*	-0.69
chr11	57002751	57005331	*	-0.79
chr22	50320544	50322290	*	-1.14
chr22	50277213	50281115	*	-1.14
chr16	81711764	81717080	*	-0.68
chr4	7128610	7134077	*	-0.65
chr12	57584432	57588546	*	-0.9
chr4	676435	682454	*	-0.81
chr12	132971766	132977200	*	-0.94
chr21	46910031	46920413	*	-0.63
chr22	50634272	50638182	*	-0.86
chr16	89985742	89987486	*	-1.52
chr19	1010372	1013427	*	-1.01
chr1	9067009	9068827	*	-1.28
chr10	712379	714820	*	-0.79
chr11	3113336	3116142	*	-1.03
chr14	105438063	105441080	*	-0.95
chr10	135037189	135041370	*	-1
chr9	138966368	138969594	*	-0.81
chr5	283562	287478	*	-0.83
chr19	18880751	18889168	*	-0.97
chr1	3619041	3626177	*	-0.65
chr2	241561503	241568695	*	-0.58
chr22	50648331	50649960	*	-1.03
chr22	49086173	49087725	*	-1.03
chr7	809844	813345	*	-0.87
chr19	47923835	47927249	*	-0.99
chr2	25119657	25122406	*	-0.92
chr17	921635	926942	*	-1.1
chr11	2234581	2239485	*	-0.68
chr2	234357573	234360188	*	-0.79
chr19	41095480	41097230	*	-1.25
chr17	4794360	4797913	*	-1.19
chr12	79954968	79955874	*	-1.5
chr14	103405529	103407676	*	-1.25
chr19	1527614	1530666	*	-1.04
chr7	73789626	73791525	*	-1.14
chr19	7533560	7536342	*	-1.13
chr11	70804186	70806750	*	-0.91
chr2	242934943	242941909	*	-0.6
chr5	169062	170551	*	-1.28
chr8	28573327	28575895	*	-0.83
chr12	133429075	133431320	*	-1.39
chr1	1320745	1323892	*	-1.23
chr12	132858761	132863320	*	-0.92
chr9	136706917	136710825	*	-0.79
chr9	136497935	136502569	*	-0.7
chr16	29674579	29676971	*	-1.04
chr11	69190262	69194139	*	-0.83
chr21	45213069	45215715	*	-0.89
chr14	74823500	74825299	*	-1.23
chr9	116059545	116060743	*	-1.24
chr17	7459860	7463203	*	-0.88
chr7	1631527	1638278	*	-0.7
chr16	89250472	89252294	*	-0.88
chr20	62125253	62128540	*	-0.9
chr19	1742330	1743771	*	-1.66
chr11	1578636	1581306	*	-0.87
chr16	1145912	1152765	*	-0.89
chr17	3526510	3527725	*	-1.19
chr17	80551098	80558278	*	-1.07
chr12	110205618	110207341	*	-0.84
chr7	100279205	100287193	*	-1.06
chr17	79870186	79872988	*	-0.86
chr22	46777539	46778144	*	-1.47
chr14	93408973	93413426	*	-0.65
chr4	1193478	1197704	*	-0.69
chr9	138648971	138652040	*	-0.77
chr10	830250	838500	*	-0.55
chr11	68706468	68708616	*	-0.98
chr6	31748228	31750799	*	-0.95
chr21	47403036	47407679	*	-0.86
chr2	233898238	233901594	*	-0.78
chr10	133912936	133916655	*	-0.83
chr12	132394266	132397046	*	-0.97
chr21	44896048	44901808	*	-0.64
chr12	124978283	124981095	*	-0.87
chr12	133057929	133064583	*	-0.59
chr1	22923394	22925708	*	-0.89
chr7	2553748	2555093	*	-1.57
chr7	778294	782013	*	-1.09
chr20	60704787	60709432	*	-0.78
chr11	63910723	63913609	*	-0.96
chr1	6228940	6233244	*	-0.81
chr8	142839718	142844974	*	-0.59
chr17	80875290	80880319	*	-0.88
chr19	1125387	1128714	*	-1.01
chr2	242137368	242144026	*	-0.9
chr20	61608225	61612032	*	-0.79
chr20	61795625	61800549	*	-0.7
chr4	1050666	1053569	*	-0.91
chr20	61864650	61866534	*	-1.04
chr19	15511564	15512525	*	-1.28
chr11	1076402	1089456	*	-0.94
chr7	151553233	151555084	*	-1.01
chr19	4915722	4917225	*	-1.46
chr5	416097	417681	*	-1.15
chr22	48912714	48918410	*	-0.59
chr16	29855451	29857677	*	-1.09
chr16	1996366	1998183	*	-1.14
chr19	39405925	39407298	*	-1.32
chr17	72435946	72437053	*	-1.28
chr9	137016919	137025655	*	-0.89
chr19	2228126	2231055	*	-1.21
chr4	3499597	3505890	*	-0.8
chr19	50302479	50304304	*	-1.4
chr12	131586581	131590855	*	-0.61
chr12	112603370	112608394	*	-0.71
chr11	1369276	1372123	*	-0.85
chr19	1232505	1236140	*	-1.06
chr1	3085447	3091725	*	-0.66
chr1	228402480	228405140	*	-0.95
chr21	45244931	45247377	*	-0.89
chr7	5520417	5522448	*	-1.08
chr16	84690298	84695886	*	-1.02
chr1	201981680	201983862	*	-1.14
chr12	124894528	124899487	*	-0.65
chr21	47812273	47814474	*	-1.32
chr16	1192787	1197258	*	-0.73
chr16	83947464	83950168	*	-0.91
chr5	476150	487180	*	-0.87
chr19	4547534	4549111	*	-1.33
chr11	886321	891539	*	-1.03
chr14	105926390	105937904	*	-1.03
chr19	11284939	11285537	*	-1.66
chr5	880823	884488	*	-0.96
chr5	487958	492288	*	-0.97
chr1	1608981	1611052	*	-1.13
chr22	19750050	19752160	*	-0.88
chr9	136328325	136331042	*	-0.84
chr9	130867743	130869973	*	-1.03
chr16	81525127	81527659	*	-0.82
chr19	15549254	15551867	*	-0.93
chr8	141543768	141546321	*	-0.93
chr10	133604632	133609333	*	-0.69
chr18	77104606	77107321	*	-1.04
chr11	719128	720324	*	-1.38
chr6	166910326	166913045	*	-0.69
chr8	145648718	145651472	*	-0.98
chr22	50469740	50472030	*	-0.98
chr20	61044331	61046089	*	-0.96
chr19	5096377	5098264	*	-1.05
chr12	132863543	132867366	*	-0.94
chr9	132396120	132398100	*	-1.31
chr22	37577927	37578791	*	-1.16
chr19	3534372	3539849	*	-1.14
chr19	10942765	10944075	*	-1.29
chr11	2425333	2432193	*	-0.68
chr17	60826812	60828796	*	-0.91
chr19	56609797	56615374	*	-1.27
chr8	144609008	144611953	*	-0.8
chr5	1073373	1082201	*	-0.98
chr19	6414006	6420134	*	-1.14
chr16	88624454	88625838	*	-1.16
chr8	143211816	143217992	*	-0.57
chr12	125433482	125436090	*	-1.02
chr12	132928500	132935609	*	-0.9
chr17	76962416	76971142	*	-0.78
chr7	5409961	5411124	*	-1.2
chr16	88155413	88156309	*	-2.09
chr16	1348229	1352125	*	-0.75
chr18	74169337	74176401	*	-0.68
chr11	117307643	117311320	*	-0.75
chr12	133377498	133379069	*	-1.06
chr16	2660595	2661902	*	-1.3
chr18	72774703	72776869	*	-0.82
chr8	143409730	143415433	*	-0.61
chr12	132669848	132673055	*	-1.04
chr22	45328185	45330442	*	-0.94
chr7	150693263	150699834	*	-0.62
chr19	16338144	16341005	*	-1.15
chr20	61029183	61035239	*	-0.77
chr9	96053066	96055744	*	-0.78
chr20	60731732	60737054	*	-0.87
chr7	634539	645785	*	-0.94
chr16	30749378	30751172	*	-1.47
chr19	484321	486657	*	-1.16
chr22	18298258	18302865	*	-0.64
chr7	128492550	128497277	*	-0.86
chr7	194692	196585	*	-1.06
chr1	2713256	2714841	*	-1.22
chr18	77612413	77615163	*	-0.84
chr1	1016426	1028179	*	-1.04
chr5	1748411	1753736	*	-0.59
chr19	793299	796124	*	-1.21
chr11	65637073	65638881	*	-1.2
chr1	2382385	2390710	*	-0.61
chr5	642347	647440	*	-0.6
chr1	897489	905329	*	-0.85
chr16	30010028	30019199	*	-0.91
chr9	136576451	136583397	*	-0.56
chr16	1224334	1229648	*	-0.84
chr20	60855654	60859046	*	-0.89
chr14	91000403	91003595	*	-0.91
chr9	139326163	139332173	*	-0.92
chr17	80306387	80310456	*	-0.83
chr22	25778125	25781098	*	-0.89
chr16	33955211	33955950	*	-1.21
chr16	88796003	88805580	*	-0.99
chr10	134943992	134948862	*	-0.81
chr17	4620436	4621892	*	-1.25
chr8	142179231	142182483	*	-0.74
chr4	1533620	1539591	*	-0.97
chr6	34481604	34483106	*	-1.19
chr17	8791344	8792281	*	-1.37
chr4	3466108	3469590	*	-0.74
chr4	3317759	3320036	*	-1.02
chr8	144638048	144645416	*	-0.86
chr16	57551854	57553608	*	-0.99
chr8	145812656	145817527	*	-0.76
chr17	77075494	77077158	*	-1.04
chr19	49671078	49672252	*	-1.78
chr14	105945922	105949474	*	-1.05
chr20	49224294	49226863	*	-1.07
chr12	132949212	132953936	*	-0.7
chr19	2446208	2448868	*	-1.13
chr15	90344516	90350252	*	-0.87
chr1	22926669	22929393	*	-0.83
chr2	27464066	27466921	*	-1.05
chr17	3826017	3829813	*	-0.96
chr16	88577825	88584071	*	-0.59
chr17	79662660	79665885	*	-0.91
chr19	18266099	18268857	*	-1.01
chr20	61692176	61693805	*	-1.19
chr10	126304541	126309011	*	-0.7
chr2	242928948	242930996	*	-1.19
chr16	88913714	88915662	*	-0.96
chr17	17045032	17047540	*	-1.19
chr10	134991265	135004592	*	-0.79
chr17	79672331	79675027	*	-1.19
chr19	41822336	41822958	*	-1.64
chr16	88481899	88491634	*	-0.54
chr2	242500483	242502852	*	-0.98
chr16	3644057	3646983	*	-0.86
chr19	2063756	2065783	*	-1.31
chr10	134927377	134931143	*	-0.8
chr1	1602251	1604093	*	-1.13
chr1	4014319	4015960	*	-1.01
chr22	19118491	19120960	*	-1.09
chr9	139783365	139785532	*	-1.01
chr7	5347141	5348370	*	-1.52
chr9	137237648	137241827	*	-0.65
chr7	1080316	1082518	*	-1.04
chr16	2534223	2538631	*	-0.76
chr6	170755522	170757060	*	-1.05
chr1	3828323	3830152	*	-0.96
chr22	37884595	37890414	*	-0.67
chr16	89137177	89140816	*	-0.84
chr7	100467843	100469996	*	-1.16
chr16	351504	355446	*	-1.15
chr22	20100117	20104111	*	-0.91
chr17	71546387	71549303	*	-0.8
chr16	87356020	87360103	*	-0.74
chr11	840048	840933	*	-1.39
chr22	43664172	43669742	*	-0.62
chr17	80661789	80664827	*	-0.9
chr18	46446551	46448328	*	-0.95
chr19	2322976	2325986	*	-1
chr11	70673767	70678363	*	-0.8
chr19	16344200	16346407	*	-0.95
chr19	2318998	2322186	*	-1.03
chr12	3280851	3282757	*	-0.9
chr4	8646546	8649790	*	-0.99
chr10	1260891	1264081	*	-0.83
chr13	113666356	113669352	*	-0.87
chr11	67017140	67018413	*	-1.36
chr17	74133381	74134969	*	-1.33
chr5	492544	495687	*	-0.77
chr10	134725811	134727739	*	-0.9
chr9	140936667	140941705	*	-0.96
chr7	5415264	5418065	*	-0.87
chr8	145180300	145181474	*	-1.36
chr2	236265590	236268201	*	-1.1
chr12	132331987	132337205	*	-1.01
chr9	84226322	84226950	*	-1.44
chr19	17610383	17612433	*	-1.1
chr16	89103048	89110167	*	-0.76
chr19	898365	900292	*	-1.24
chr19	19861254	19863759	*	-0.83
chr15	93590792	93596357	*	-0.58
chr3	47887015	47889002	*	-1.08
chr16	83964414	83970848	*	-0.75
chr17	4073721	4076011	*	-0.94
chr17	40321274	40322473	*	-1.45
chr1	1113196	1121648	*	-1.05
chr11	61312695	61315214	*	-0.96
chr16	75262558	75264276	*	-0.92
chr16	2048043	2050494	*	-1.02
chr9	138682684	138685081	*	-0.87
chr15	75648083	75649925	*	-1.06
chr7	4875298	4878053	*	-1.13
chr16	89671089	89672751	*	-1.19
chr1	1900929	1908188	*	-0.98
chr17	80768992	80773455	*	-1.1
chr19	1458767	1462359	*	-0.83
[truncated: 61,677 more rows]
