# Supplementary material for: Effects of low lead exposure on sperm quality and sperm DNA methylation in adult men
Source: Cell Biosci. 2021 Jul 30;11:150. doi: 10.1186/s13578-021-00665-7 (PMC8335892; doi:10.1186/s13578-021-00665-7)
Supplement: Supplementary file 3 — Additional file 3: Table S3. Genes differentially 5 mC methylated in the promoter regions between the RH and RL groups. [file 13578_2021_665_MOESM3_ESM.csv]

symbol	change
ADCY10P1	1.98
CST1	1.85
RCN1	1.84
RAPGEF3	1.83
LINC00951	1.82
LHX4-AS1	1.79
CD58	1.785
ABCG5	1.73
MIR5693	1.73
LOC284788	1.63
THUMPD1	1.62
MLIP	1.61
HCG26	1.59
C7orf77	1.58
WDR1	1.58
CPEB2-DT	1.57
NRSN1	1.56
KCNK10	1.53
SYT6	1.51
NRXN3	1.5
CYB5A	1.4
CCR3	1.38
CACNA2D3	1.33
TG	1.31
PHF19	1.29
OR51I2	1.26
PDYN	1.23
RAB6B	1.16
ADAP1	-1
ADCK5	-1
ALDH3B1	-1
ATP2C2	-1
B3GNT8	-1
B4GALT2	-1
BRD1	-1
CD7	-1
CHERP	-1
CLIC1	-1
CYBC1	-1
DLGAP4	-1
EHD1	-1
FAM234A	-1
FERMT3	-1
FTL	-1
GAL3ST4	-1
GPR107	-1
GPR137	-1
GPX4	-1
ISYNA1	-1
LGALS3BP	-1
LINC00304	-1
LINC01101	-1
MICALL2	-1
MIR4648	-1
MYL3	-1
NR1D1	-1
P2RX1	-1
PFKL	-1
PPFIA1	-1
PRR5	-1
RPTOR	-1
SHANK3	-1
SLC6A8	-1
SYNGR2	-1
TMEM105	-1
TMEM80	-1
TRPM8	-1
TTBK1	-1
UCKL1	-1
XRCC3	-1
ADSSL1	-1.01
BOK-AS1	-1.01
C11orf68	-1.01
C15orf39	-1.01
C16orf91	-1.01
C9orf24	-1.01
CASKIN2	-1.01
CBX8	-1.01
CCDC88B	-1.01
CDHR2	-1.01
CROCC	-1.01
DAO	-1.01
DNAJB2	-1.01
DOC2A	-1.01
FAM57B	-1.01
FAM71E2	-1.01
FANCA	-1.01
HSD11B1L	-1.01
KCNC3	-1.01
LENG8	-1.01
LLGL2	-1.01
MIR1236	-1.01
MIR3065	-1.01
MIR4292	-1.01
MIR5092	-1.01
NAGPA	-1.01
OPN4	-1.01
PILRA	-1.01
PPP6R2	-1.01
RCOR2	-1.01
RHPN1	-1.01
RILPL1	-1.01
RNF186	-1.01
RRP1	-1.01
RTEL1	-1.01
SLC25A25-AS1	-1.01
SLC26A6	-1.01
SRCIN1	-1.01
SYT3	-1.01
TMEM74B	-1.01
TSTA3	-1.01
TTYH1	-1.01
TYROBP	-1.01
ZBTB46	-1.01
GPSM1	-1.015
LAT	-1.015
PLEKHG5	-1.015
TLE5	-1.015
ADM5	-1.02
CACNA1A	-1.02
CACNB1	-1.02
CARD10	-1.02
CATSPER1	-1.02
CLDN14	-1.02
CRYBG2	-1.02
EPN2	-1.02
FAT1	-1.02
GPR162	-1.02
GUSB	-1.02
HNF4A	-1.02
INF2	-1.02
JAKMIP3	-1.02
LDLRAD2	-1.02
LINC00273	-1.02
LINC00905	-1.02
LMF2	-1.02
LRRC14	-1.02
MAFK	-1.02
MARCKSL1	-1.02
MTCL1	-1.02
NBL1	-1.02
PDCD1	-1.02
PLEKHG2	-1.02
PLEKHJ1	-1.02
PLPP2	-1.02
PLXNB1	-1.02
PPP1R12C	-1.02
RRP12	-1.02
SLC25A11	-1.02
SULT2B1	-1.02
THAP3	-1.02
TMEM184A	-1.02
TMEM52	-1.02
UCK1	-1.02
VARS	-1.02
AGPAT3	-1.023333333
LCN8	-1.025
AANAT	-1.03
ABCG1	-1.03
AKT2	-1.03
C16orf96	-1.03
CCDC9	-1.03
COL4A2-AS1	-1.03
DRD2	-1.03
GNG13	-1.03
GOLGA3	-1.03
HAUS7	-1.03
ITGA7	-1.03
JUP	-1.03
KLHL30	-1.03
LOC100128593	-1.03
LRCH4	-1.03
LRRC26	-1.03
LSM7	-1.03
MEX3D	-1.03
MFSD10	-1.03
MIR4635	-1.03
MIR4690	-1.03
MYADML2	-1.03
MYBBP1A	-1.03
NDUFS7	-1.03
OPRL1	-1.03
PIEZO1	-1.03
PINK1	-1.03
PPP2R2D	-1.03
PROM2	-1.03
PTCH1	-1.03
RIN1	-1.03
SIX5	-1.03
SPEM1	-1.03
SPI1	-1.03
TNFAIP8L1	-1.03
TOP1MT	-1.03
UTF1	-1.03
VPS28	-1.03
VWA7	-1.03
ZC3H12A	-1.03
ZDHHC11	-1.03
ZNF512B	-1.03
ADM2	-1.035
AP2A2	-1.035
EXD3	-1.035
PITPNM1	-1.035
SLC25A10	-1.035
TBCD	-1.035
ADRM1	-1.04
APOBEC3H	-1.04
AXIN1	-1.04
CHADL	-1.04
ERCC2	-1.04
EVPL	-1.04
FAM98A	-1.04
FLT4	-1.04
GALNT9	-1.04
GJB3	-1.04
ICAM4	-1.04
KAZN	-1.04
KLK2	-1.04
MED25	-1.04
MIR4479	-1.04
MIR4672	-1.04
MIR4722	-1.04
MSLN	-1.04
NFATC1	-1.04
PFKFB3	-1.04
PIK3R2	-1.04
PLIN5	-1.04
PRXL2B	-1.04
RHO	-1.04
RIPK1	-1.04
SBF1	-1.04
SULF2	-1.04
TBC1D9B	-1.04
TGFBR3L	-1.04
TOLLIP	-1.04
TPCN2	-1.04
TREX2	-1.04
TRPC2	-1.04
TSPAN17	-1.04
TSR3	-1.04
TTLL1	-1.04
ENG	-1.0425
ABCA2	-1.045
CELSR1	-1.045
MUC6	-1.045
SON	-1.045
ARHGEF10L	-1.05
ATG4B	-1.05
C15orf62	-1.05
CDHR5	-1.05
CDT1	-1.05
CERS1	-1.05
CMTM5	-1.05
COL8A2	-1.05
COQ8B	-1.05
CSNK1D	-1.05
CST7	-1.05
CUX2	-1.05
GPR152	-1.05
GUSBP11	-1.05
HCN2	-1.05
ITGAE	-1.05
KRTAP5-3	-1.05
LSP1	-1.05
MIR1276	-1.05
MIR5190	-1.05
PCP2	-1.05
PRR12	-1.05
PTPRCAP	-1.05
S100A13	-1.05
SH3BP4	-1.05
SLC39A4	-1.05
SPIB	-1.05
UBE2J2	-1.05
USP19	-1.05
YTHDF1	-1.05
BRF1	-1.053333333
GAK	-1.053333333
LINC00917	-1.055
MKNK2	-1.055
ATP1A3	-1.06
ATP9B	-1.06
CAPN5	-1.06
CCER2	-1.06
CLCNKA	-1.06
CLDN15	-1.06
CLIP3	-1.06
CRIPAK	-1.06
DHX16	-1.06
DPP7	-1.06
DVL1	-1.06
EEF1A2	-1.06
EIF3B	-1.06
ENTPD2	-1.06
GPER1	-1.06
GPR108	-1.06
GSTP1	-1.06
ILF3	-1.06
ITGA2B	-1.06
KLK5	-1.06
KMT2B	-1.06
KRTDAP	-1.06
LRFN4	-1.06
LRRC56	-1.06
LZTS2	-1.06
MIR106B	-1.06
OR10P1	-1.06
OSBPL5	-1.06
OTOF	-1.06
PFKP	-1.06
PLPPR2	-1.06
PRKAG3	-1.06
PSMC3	-1.06
RPAP1	-1.06
RTP5	-1.06
SELENOO	-1.06
SLC45A1	-1.06
SSTR5-AS1	-1.06
ST6GALNAC6	-1.06
SYNGR1	-1.06
UBE2I	-1.06
UNKL	-1.06
ZNF213	-1.06
ZNF707	-1.06
GRAMD4	-1.063333333
SLC9A3R2	-1.063333333
TNFRSF18	-1.065
ACHE	-1.07
ADAMTSL2	-1.07
AGRP	-1.07
AJM1	-1.07
BIRC7	-1.07
CEP131	-1.07
CFAP410	-1.07
CRIP2	-1.07
CYB561	-1.07
DEAF1	-1.07
DLG5	-1.07
DNASE1L2	-1.07
EFNA2	-1.07
EGFL7	-1.07
ENGASE	-1.07
FES	-1.07
GPR146	-1.07
GTF2IRD1	-1.07
HDAC10	-1.07
HGS	-1.07
HPCAL1	-1.07
KDM4B	-1.07
KLC3	-1.07
LCMT1-AS2	-1.07
LIMK1	-1.07
LOC100506472	-1.07
MIR3176	-1.07
MIR4309	-1.07
MIR4793	-1.07
PLEC	-1.07
PTK6	-1.07
SCARF1	-1.07
SCNN1D	-1.07
SERPINE1	-1.07
SPHK2	-1.07
SPN	-1.07
SPTBN2	-1.07
STXBP2	-1.07
TMCC2	-1.07
JAG2	-1.075
RTEL1-TNFRSF6B	-1.075
SYNJ2	-1.075
TRIM65	-1.075
SUGP1	-1.076666667
ABAT	-1.08
ACIN1	-1.08
ADAM11	-1.08
ADAMTSL5	-1.08
ANKRD24	-1.08
ARRDC2	-1.08
B3GALT6	-1.08
CA5A	-1.08
CCDC130	-1.08
CCDC57	-1.08
CDK2AP1	-1.08
CERCAM	-1.08
CXCR5	-1.08
ESRRA	-1.08
FLYWCH1	-1.08
GET4	-1.08
GLB1	-1.08
HRAS	-1.08
INS-IGF2	-1.08
KAT8	-1.08
KRT16	-1.08
LETM1	-1.08
LINC02593	-1.08
LOC100130370	-1.08
LRRC4B	-1.08
MBTPS1	-1.08
MIR4656	-1.08
MUC4	-1.08
MYH11	-1.08
NEU4	-1.08
NME3	-1.08
NR1H2	-1.08
OPLAH	-1.08
PAPLN	-1.08
POLD1	-1.08
PPP1R26-AS1	-1.08
PRR5L	-1.08
RALGDS	-1.08
RPH3AL	-1.08
RTN4R	-1.08
SDCBP2	-1.08
SHFL	-1.08
SIGLEC8	-1.08
SLC12A4	-1.08
SMO	-1.08
SRMS	-1.08
ZBTB3	-1.08
MYH14	-1.083333333
EP400P1	-1.085
EVI5L	-1.085
MRPL28	-1.085
NIBAN3	-1.085
PMPCA	-1.085
ATP4A	-1.09
CBARP	-1.09
CDIPT	-1.09
DDX49	-1.09
DMPK	-1.09
DOC2GP	-1.09
DPY19L3	-1.09
FAM20C	-1.09
FGFR3	-1.09
FUT7	-1.09
GIGYF1	-1.09
KRTAP10-4	-1.09
LOC442497	-1.09
MIR3646	-1.09
MIR631	-1.09
MIR941-3	-1.09
MISP	-1.09
PODNL1	-1.09
PPP2R5B	-1.09
PWWP3A	-1.09
RAB11FIP5	-1.09
RNF223	-1.09
SHANK1	-1.09
SIGLEC1	-1.09
SLC43A2	-1.09
SLC6A9	-1.09
SYT17	-1.09
TRPV3	-1.09
UPF1	-1.09
ZDHHC12	-1.09
GCNT2	-1.095
GTSE1	-1.095
KRI1	-1.095
NTN3	-1.095
TTLL12	-1.095
DOT1L	-1.096666667
ATXN7L3	-1.1
C20orf144	-1.1
CEP295NL	-1.1
CFAP99	-1.1
CUL4A	-1.1
DIP2C	-1.1
EFNB3	-1.1
ESPN	-1.1
ISG15	-1.1
KCNA7	-1.1
L1CAM	-1.1
LARGE-AS1	-1.1
LENG9	-1.1
LINC02138	-1.1
LOC284454	-1.1
MAB21L4	-1.1
MINK1	-1.1
MRTFB	-1.1
MUC5B	-1.1
MYO7A	-1.1
NFKBID	-1.1
POLR2E	-1.1
RABAC1	-1.1
RNF44	-1.1
SCUBE2	-1.1
SLC51A	-1.1
SPTAN1	-1.1
STIMATE-MUSTN1	-1.1
SUN1	-1.1
TKT	-1.1
TRPM5	-1.1
TRPV2	-1.1
TTC34	-1.1
YPEL4	-1.1
ZNF385C	-1.1
SMARCA4	-1.103333333
FZR1	-1.105
NCLN	-1.105
NCOR2	-1.105
PRKCZ	-1.106
DNM2	-1.106666667
INTS11	-1.106666667
ACTG1	-1.11
ADGRB2	-1.11
ANKRD13D	-1.11
ATG4D	-1.11
ATP13A1	-1.11
ATP2A1	-1.11
C17orf97	-1.11
C2orf48	-1.11
CEP170B	-1.11
CIRBP-AS1	-1.11
DDX39A	-1.11
DNAJA4	-1.11
DNMT1	-1.11
DPRX	-1.11
EPPK1	-1.11
FSCN1	-1.11
GRM6	-1.11
GZMM	-1.11
JMJD8	-1.11
KLK3	-1.11
LOC100506388	-1.11
MC1R	-1.11
MIR199A1	-1.11
NCCRP1	-1.11
NOC2L	-1.11
PACRG-AS1	-1.11
PRSS8	-1.11
PTPDC1	-1.11
RNF151	-1.11
RPL36	-1.11
SBK3	-1.11
SECTM1	-1.11
SLC45A4	-1.11
TPSD1	-1.11
TRIM41	-1.11
TSC2	-1.11
TSGA10IP	-1.11
VAV1	-1.11
WNK4	-1.11
ZNF558	-1.11
BCAR1	-1.113333333
ZC3H18	-1.113333333
HS3ST6	-1.115
MGAT5B	-1.115
PTGER1	-1.115
ANKS3	-1.116666667
C2CD4C	-1.116666667
ABHD11-AS1	-1.12
ACP5	-1.12
AGXT	-1.12
AKAP8	-1.12
ALDH3B2	-1.12
ARSA	-1.12
AVP	-1.12
CACTIN	-1.12
CCDC155	-1.12
CHTF18	-1.12
CRELD2	-1.12
CRTC1	-1.12
ERICH1	-1.12
FGFR4	-1.12
FOXS1	-1.12
GGT5	-1.12
IGFALS	-1.12
IL4I1	-1.12
KIAA0930	-1.12
MAP2K7	-1.12
MCM2	-1.12
MIR339	-1.12
MYL10	-1.12
NPPA-AS1	-1.12
NT5C	-1.12
NUDT14	-1.12
PGF	-1.12
PLIN4	-1.12
RDH13	-1.12
SEPTIN9	-1.12
SGSM2	-1.12
SLC30A3	-1.12
TBX6	-1.12
TRIM28	-1.12
TSSK2	-1.12
WDR24	-1.12
WIZ	-1.12
ZDHHC8P1	-1.12
ZSCAN32	-1.12
HPN-AS1	-1.125
SEC16A	-1.125
SRPK3	-1.125
TMEM86B	-1.125
TTLL10	-1.126666667
SLC38A10	-1.1275
ADAMTS13	-1.13
ALG1	-1.13
ATG2A	-1.13
CLCN7	-1.13
CNNM4	-1.13
FASN	-1.13
FLRT1	-1.13
FRMD6	-1.13
HAVCR1	-1.13
KCNK7	-1.13
KLK4	-1.13
LILRB5	-1.13
LRP3	-1.13
MIR5587	-1.13
MIR602	-1.13
PCNX3	-1.13
PDLIM2	-1.13
PGAM2	-1.13
PKM	-1.13
POU6F1	-1.13
PRMT1	-1.13
RPS28	-1.13
SCART1	-1.13
SLC16A3	-1.13
TCIRG1	-1.13
TNFSF13	-1.13
VRK3	-1.13
USP36	-1.133333333
ADORA2A	-1.14
APOBR	-1.14
ARID3A	-1.14
ATP2A3	-1.14
C20orf203	-1.14
CCDC188	-1.14
CFAP74	-1.14
CYGB	-1.14
EPHB4	-1.14
FAM83E	-1.14
FCHO1	-1.14
KCNG4	-1.14
KCNJ14	-1.14
MIR3918	-1.14
MMP17	-1.14
MXRA8	-1.14
NEURL4	-1.14
PRF1	-1.14
RLN3	-1.14
SDF4	-1.14
STK25	-1.14
TRIM56	-1.14
UCKL1-AS1	-1.14
WDR81	-1.14
ZNF205	-1.14
CACNA1H	-1.143333333
FKBP10	-1.145
MTHFR	-1.145
NPHS1	-1.145
AP3D1	-1.15
ATP8B3	-1.15
C17orf107	-1.15
CD247	-1.15
CDH23	-1.15
CDK3	-1.15
CORO1A	-1.15
FAAP100	-1.15
GALP	-1.15
GPAA1	-1.15
GRIN3B	-1.15
INTS1	-1.15
LMF1	-1.15
MIR346	-1.15
MOB3A	-1.15
PLXNA1	-1.15
PLXNB2	-1.15
PRCD	-1.15
PROP1	-1.15
PTPRH	-1.15
SLC22A11	-1.15
SLC25A42	-1.15
SLC26A1	-1.15
SLC7A4	-1.15
SNORD88A	-1.15
SOX10	-1.15
TNFRSF14-AS1	-1.15
PRAP1	-1.153333333
COX6B2	-1.155
HSPG2	-1.155
KIF18B	-1.155
TMEM259	-1.155
ANO9	-1.16
CASTOR1	-1.16
CBS	-1.16
ERF	-1.16
ESYT2	-1.16
GNA11	-1.16
HDHD3	-1.16
LHB	-1.16
MIR150	-1.16
MIR337	-1.16
NFIC	-1.16
NRN1L	-1.16
NUDT16L1	-1.16
PHKG2	-1.16
PLEKHG3	-1.16
PRSS57	-1.16
PTX4	-1.16
RADIL	-1.16
RBM17	-1.16
SEMA4C	-1.16
SLC47A2	-1.16
TMEM250	-1.16
TMEM79	-1.16
TNS1	-1.16
TRAPPC9	-1.16
ZNF598	-1.16
ZNF646	-1.16
C1orf159	-1.163333333
GAA	-1.165
MIR4758	-1.165
MVD	-1.165
C16orf54	-1.17
C19orf71	-1.17
C5AR2	-1.17
CARM1	-1.17
CCDC116	-1.17
CHRNG	-1.17
CRYBB2	-1.17
DDX51	-1.17
DPH7	-1.17
ELF3	-1.17
GBA	-1.17
GNA12	-1.17
HELZ2	-1.17
HIC2	-1.17
MIR1238	-1.17
MIR4498	-1.17
MIR589	-1.17
NSG2	-1.17
ODF3L2	-1.17
PGS1	-1.17
PLEKHB1	-1.17
PLXNB3	-1.17
RAB8A	-1.17
SAP25	-1.17
SAT2	-1.17
SBNO2	-1.17
SMIM5	-1.17
SPEN	-1.17
SRL	-1.17
THOP1	-1.17
UBE4B	-1.17
ZMYM3	-1.17
CYFIP1	-1.175
FAM118A	-1.175
HAMP	-1.175
KHSRP	-1.175
ARHGAP4	-1.18
ATAD3A	-1.18
CHMP6	-1.18
DPEP1	-1.18
DVL2	-1.18
FLNB	-1.18
FSTL3	-1.18
GOLGA2	-1.18
HCLS1	-1.18
HIGD1C	-1.18
HOXB3	-1.18
IFT140	-1.18
INPP5B	-1.18
LEFTY2	-1.18
MIEF2	-1.18
MIR1229	-1.18
MIR3692	-1.18
MIR4730	-1.18
MIR5010	-1.18
MYLK2	-1.18
PTPRVP	-1.18
RGS12	-1.18
RHBDF2	-1.18
SH2D5	-1.18
SLC9A1	-1.18
SNORA68	-1.18
ST3GAL2	-1.18
TMEM190	-1.18
UPK1A-AS1	-1.18
VIL1	-1.18
ZCCHC14	-1.18
ZFYVE21	-1.18
ZZEF1	-1.18
CARD14	-1.185
MIR3940	-1.185
MYO15A	-1.185
RYR1	-1.185
CDK10	-1.186666667
AP5S1	-1.19
BRAT1	-1.19
CFD	-1.19
CFP	-1.19
DNAH17	-1.19
HAS3	-1.19
HDAC4	-1.19
KLK6	-1.19
LOC100507156	-1.19
LZTR1	-1.19
MAEA	-1.19
MARK3	-1.19
MCM5	-1.19
MYO1C	-1.19
NEU1	-1.19
NPBWR2	-1.19
OGFR	-1.19
PDIA2	-1.19
RGS3	-1.19
RNF213	-1.19
SHISA6	-1.19
SIPA1	-1.19
SPATC1L	-1.19
SRRT	-1.19
TENM2	-1.19
TRARG1	-1.19
WDR45B	-1.19
ZNF513	-1.19
ACAP3	-1.195
ARHGAP23	-1.195
ARHGEF1	-1.195
KDM2B	-1.195
MIR3183	-1.195
TLR9	-1.195
TRAP1	-1.195
ARHGEF2	-1.2
ATAD3C	-1.2
DBN1	-1.2
DCANP1	-1.2
GPR132	-1.2
HDGFL2	-1.2
HID1	-1.2
ITGAM	-1.2
PHLDB1	-1.2
PHRF1	-1.2
PXN	-1.2
PYDC1	-1.2
S1PR4	-1.2
SEC14L1	-1.2
SH2D3C	-1.2
SMIM22	-1.2
TBC1D24	-1.2
TCF25	-1.2
TENM4	-1.2
TNFRSF6B	-1.2
TRPM2	-1.2
TRPV1	-1.2
UQCR11	-1.2
WDR90	-1.2
ZNF446	-1.2
BSG	-1.203333333
GATAD2A	-1.205
KLHDC4	-1.205
ASIC4	-1.21
CCL22	-1.21
CENPX	-1.21
CLUH	-1.21
CRYAA	-1.21
FBL	-1.21
MIR486-1	-1.21
NF2	-1.21
NYAP1	-1.21
OPN1LW	-1.21
PCGF3	-1.21
PTPRS	-1.21
RASSF1	-1.21
TSPAN10	-1.21
TSSC4	-1.21
APBA3	-1.215
IGDCC3	-1.215
MEIS3	-1.215
THEG	-1.215
PNPLA7	-1.218
AIPL1	-1.22
ATP11A	-1.22
CYP1A1	-1.22
EFEMP2	-1.22
EPS8L2	-1.22
KDM8	-1.22
MIR141	-1.22
MIR218-2	-1.22
MRPL12	-1.22
MTSS2	-1.22
PACSIN1	-1.22
SF1	-1.22
TECR	-1.22
DECR2	-1.225
ITGB4	-1.225
MAMSTR	-1.225
PCSK4	-1.225
ZBTB7A	-1.225
BGLAP	-1.23
C2	-1.23
C6orf223	-1.23
CALHM2	-1.23
CLDN4	-1.23
CLIP1	-1.23
CSNK1G2	-1.23
CTRC	-1.23
DHX37	-1.23
ERBB3	-1.23
GMPPB	-1.23
LINC00689	-1.23
LINC01405	-1.23
LOC100288123	-1.23
MIR140	-1.23
MYOM3	-1.23
NRBP2	-1.23
POR	-1.23
PRKD2	-1.23
PTAFR	-1.23
PTPRF	-1.23
RANBP3	-1.23
RNF112	-1.23
SLC35E2B	-1.23
SNORD35A	-1.23
SPPL2B	-1.23
SSTR3	-1.23
TMEM240	-1.23
ABR	-1.234
ANGPTL8	-1.235
FOXN1	-1.235
MLXIPL	-1.235
AVPR2	-1.24
BEST2	-1.24
CRB3	-1.24
CYP1A2	-1.24
DENND2A	-1.24
KLK12	-1.24
MCHR1	-1.24
MMP25	-1.24
NCKAP5L	-1.24
NKG7	-1.24
NOL6	-1.24
PALM	-1.24
PLXNA3	-1.24
PTBP1	-1.24
RHBDD2	-1.24
RNF126	-1.24
ROGDI	-1.24
SLC12A9	-1.24
SLC22A20P	-1.24
SPG7	-1.24
TEF	-1.24
TRMT1	-1.24
TRPT1	-1.24
GRIK5	-1.243333333
GFAP	-1.245
SH3GLB2	-1.246666667
ABCB9	-1.25
ARHGAP45	-1.25
CEND1	-1.25
CHMP1A	-1.25
DAGLB	-1.25
FNDC11	-1.25
HEXD	-1.25
HIPK4	-1.25
HNRNPL	-1.25
IGHMBP2	-1.25
LCN2	-1.25
MIB2	-1.25
MIR1306	-1.25
MIR5193	-1.25
MIR645	-1.25
MYL5	-1.25
NADK	-1.25
NAIF1	-1.25
RPS15	-1.25
SNORD105B	-1.25
SNRNP70	-1.25
TAS1R3	-1.25
TUBB2A	-1.25
UBALD1	-1.25
AKAP8L	-1.253333333
MIR4467	-1.253333333
MYO1F	-1.255
PPP5C	-1.255
SMTN	-1.255
TMEM120A	-1.256666667
ATAD3B	-1.2575
AP5Z1	-1.26
APC2	-1.26
ASIC1	-1.26
AZU1	-1.26
CAMK2G	-1.26
GAMT	-1.26
IGSF9B	-1.26
KCNH4	-1.26
LOC284379	-1.26
LSR	-1.26
MAFG	-1.26
MBOAT7	-1.26
MIR1225	-1.26
MIR1226	-1.26
OBP2A	-1.26
PEAK3	-1.26
PLK5	-1.26
PNKP	-1.26
RAX2	-1.26
TIMP2	-1.26
TCF3	-1.263333333
CPNE7	-1.266666667
ADIPOQ	-1.27
CSNK1G2-AS1	-1.27
GOLGA2P5	-1.27
GRIN2D	-1.27
HAUS8	-1.27
KANK3	-1.27
PLEKHA6	-1.27
PSMB11	-1.27
RAD52	-1.27
SDK2	-1.27
SLC25A34	-1.27
TMEM235	-1.27
UBE2O	-1.27
APOC4-APOC2	-1.28
DNAAF5	-1.28
FCGRT	-1.28
FOXK2	-1.28
ILVBL	-1.28
LRFN3	-1.28
LTBP4	-1.28
MIR138-2	-1.28
PSMB10	-1.28
PTPRU	-1.28
RNF183	-1.28
SHC2	-1.28
SNORD37	-1.28
SUPT5H	-1.28
TMEM8A	-1.28
TONSL	-1.28
TUBGCP2	-1.28
FBXL19	-1.285
SPIRE2	-1.285
ARHGEF15	-1.29
BCORL1	-1.29
BHLHA15	-1.29
CBLC	-1.29
IRF3	-1.29
MIR3177	-1.29
MIR3911	-1.29
PSPN	-1.29
SLC25A23	-1.29
SNORD60	-1.29
SOX15	-1.29
TPGS1	-1.29
UPK1A	-1.29
WDR27	-1.29
CROCCP2	-1.295
DCAKD	-1.295
TUBB3	-1.296666667
AATK	-1.3
ATXN2L	-1.3
BCRP2	-1.3
CTPS1	-1.3
GRAMD2B	-1.3
IDH3G	-1.3
KMT5C	-1.3
MATN1	-1.3
METRNL	-1.3
MZF1	-1.3
NISCH	-1.3
PDE6B	-1.3
PEX14	-1.3
PLVAP	-1.3
RABL6	-1.3
RBMXL3	-1.3
RFFL	-1.3
SH3BP2	-1.3
SYT5	-1.3
TMEM44	-1.3
ABCA7	-1.305
AOC3	-1.305
CLIP2	-1.305
MLXIP	-1.305
NTN5	-1.305
C19orf38	-1.31
DAPK3	-1.31
GPRC5C	-1.31
KLK10	-1.31
MCOLN1	-1.31
MIR4746	-1.31
NDRG4	-1.31
ORAI3	-1.31
PRTN3	-1.31
RFLNB	-1.31
SLC52A1	-1.31
TELO2	-1.31
ZNF106	-1.31
ARHGEF18	-1.32
BCL2L2	-1.32
GALNT6	-1.32
HNRNPUL1	-1.32
INPP5K	-1.32
IRF7	-1.32
MFSD13A	-1.32
MTG1	-1.32
NTF4	-1.32
P2RY4	-1.32
SSUH2	-1.32
TMED1	-1.32
TMPRSS9	-1.32
YJEFN3	-1.32
ACOT11	-1.33
BTBD2	-1.33
C16orf90	-1.33
CLPTM1	-1.33
DOCK6	-1.33
FBXW5	-1.33
GNB2	-1.33
IL31	-1.33
KLHL21	-1.33
MAP2K1	-1.33
MED16	-1.33
MED24	-1.33
MIR3187	-1.33
MIR4323	-1.33
MMEL1	-1.33
MROH7	-1.33
MYO10	-1.33
NINL	-1.33
RPS6KL1	-1.33
TCEA3	-1.33
TMEM82	-1.33
ZNF48	-1.33
FAM102A	-1.335
ADAT3	-1.34
AKR7A2P1	-1.34
GDPD3	-1.34
JSRP1	-1.34
RAB11FIP3	-1.34
TTC9B	-1.34
ZNRF4	-1.34
F2RL3	-1.345
CLSTN1	-1.35
HIP1R	-1.35
IZUMO4	-1.35
KRT13	-1.35
MED15	-1.35
MIR211	-1.35
NOP53	-1.35
PHKG1	-1.35
PITPNA	-1.35
RNF225	-1.35
RAVER1	-1.356666667
ATXN7L1	-1.36
CD79A	-1.36
COLGALT1	-1.36
KLF4	-1.36
LDLR	-1.36
P2RX7	-1.36
PRKACA	-1.36
PRRC2B	-1.36
RNF157-AS1	-1.36
UNC5A	-1.36
FSCN2	-1.365
BICRA	-1.37
DMWD	-1.37
KEAP1	-1.37
LMNB2	-1.37
MATK	-1.37
MIGA2	-1.37
RAP1GAP2	-1.37
RNF123	-1.37
TERT	-1.37
TIMM22	-1.37
TMC4	-1.37
TMED8	-1.37
CA11	-1.38
FGFR2	-1.38
IGFLR1	-1.38
MARK4	-1.38
MAU2	-1.38
MIR4513	-1.38
OGFOD2	-1.38
PCIF1	-1.38
PP7080	-1.38
RASGRP3	-1.38
RFWD3	-1.38
SIN3B	-1.38
SNORD23	-1.38
TMEM25	-1.38
WDR88	-1.38
FGF22	-1.383333333
MYO9B	-1.384
ABLIM2	-1.385
SSC5D	-1.385
TJP3	-1.385
BIRC5	-1.39
CACNA1G	-1.39
CAMSAP3	-1.39
FN3KRP	-1.39
KDM2A	-1.39
LRP10	-1.39
LYPLA2P2	-1.39
OR1M1	-1.39
P2RX5	-1.39
PROSER2	-1.39
MIR4747	-1.393333333
FUS	-1.395
ANKDD1A	-1.4
ANKRD65	-1.4
AQP7	-1.4
F2	-1.4
FBXW9	-1.4
LFNG	-1.4
OGG1	-1.4
PHYHD1	-1.4
SLC25A41	-1.4
TOR2A	-1.4
TP53	-1.4
BORCS8-MEF2B	-1.41
CCDC88C	-1.41
CRLF1	-1.41
FSD1	-1.41
GTF2F1	-1.41
KCND1	-1.41
NSMF	-1.41
RASGRF1	-1.41
YJU2	-1.41
PRR22	-1.415
AP2A1	-1.42
CAMKV	-1.42
DNAJC14	-1.42
FBF1	-1.42
POLR2L	-1.42
RRAD	-1.42
MAP2K2	-1.425
PDE4A	-1.425
SPTBN4	-1.425
AFG3L1P	-1.43
AP1B1P1	-1.43
C1QL4	-1.43
CLPP	-1.43
DEPDC5	-1.43
DIP2A	-1.43
ELMSAN1	-1.43
FGF6	-1.43
HTR1D	-1.43
LRRC43	-1.43
LZTS3	-1.43
SFXN5	-1.43
KANK2	-1.436666667
B4GALNT4	-1.44
CAPN12	-1.44
LINC00207	-1.44
PIP5K1C	-1.44
RNU6-66P	-1.44
SLC8A2	-1.44
SYP	-1.44
ZMYND8	-1.44
NXN	-1.4475
CD300LF	-1.45
DOP1B	-1.45
EXOSC4	-1.45
GALK1	-1.45
LSM14B	-1.45
PARVB	-1.45
DHX34	-1.455
OVOL1	-1.455
POMGNT1	-1.455
PRKCD	-1.455
BCAM	-1.46
MIR1976	-1.46
NRTN	-1.46
PLA2G4C	-1.46
TLE2	-1.46
NUMA1	-1.465
CDK5	-1.47
FLNA	-1.47
HDC	-1.47
NRSN2	-1.47
OSBPL7	-1.47
RUNX3	-1.47
TIMM13	-1.47
AQP8	-1.48
ASB16	-1.48
LINC00963	-1.48
PKN1	-1.48
ADCY6	-1.49
CYP2A13	-1.49
DSTNP2	-1.49
MADCAM1	-1.49
PEMT	-1.49
SAC3D1	-1.49
TMEM265	-1.49
UNC93B1	-1.49
CTCF	-1.5
KHDC3L	-1.5
RBM14-RBM4	-1.5
ZMIZ2	-1.5
PDE4C	-1.505
ADGRG3	-1.51
MAPK8IP2	-1.51
ATCAY	-1.52
ATP11AUN	-1.52
CENPT	-1.52
FBXO17	-1.52
LINC00885	-1.52
LRRC75A	-1.52
RAB25	-1.52
RSPH6A	-1.52
SH2D4B	-1.52
TNFSF9	-1.52
WDR34	-1.52
A2ML1	-1.53
MIR4745	-1.53
MIR762	-1.53
MST1R	-1.53
PSMD3	-1.53
RCVRN	-1.53
SLC25A45	-1.53
SLC3A1	-1.53
ARHGAP33	-1.54
BICDL2	-1.55
FAM114A1	-1.55
GYS1	-1.55
LINGO3	-1.55
SH2B3	-1.55
VHLL	-1.55
ZBTB45	-1.55
ALPP	-1.56
BABAM1	-1.56
SRPK2	-1.56
ZDHHC22	-1.56
CCDC120	-1.57
MYBPC3	-1.57
PKD1	-1.57
PRR14	-1.57
SCARB1	-1.57
STON2	-1.57
CACNA1I	-1.58
CALHM1	-1.58
CRYBA4	-1.58
FBN3	-1.58
TSPAN4	-1.58
EBI3	-1.59
DPP3	-1.595
BSPH1	-1.6
DGKQ	-1.6
N4BP3	-1.6
PPARGC1B	-1.61
UBAP2	-1.61
YLPM1	-1.61
MRPS12	-1.62
NLGN3	-1.62
NOXA1	-1.62
ZSWIM4	-1.62
GPATCH1	-1.625
CDC34	-1.63
FUT5	-1.63
MIR663A	-1.63
NANOS3	-1.63
S1PR5	-1.63
ZNF500	-1.63
ID3	-1.64
NDUFV1	-1.65
PRR26	-1.65
TAX1BP3	-1.65
RRP7A	-1.66
C11orf95	-1.67
SNORA75	-1.67
CGB8	-1.68
KIAA0895L	-1.68
MIR1244-2	-1.68
NR2E3	-1.68
WDR73	-1.68
FXYD4	-1.69
GNB1	-1.69
CC2D1B	-1.7
PADI1	-1.7
PFAS	-1.715
CLUAP1	-1.72
GMIP	-1.72
GSDMD	-1.72
PAXIP1	-1.72
WDR13	-1.72
C5AR1	-1.73
BHLHE40-AS1	-1.74
LINC00960	-1.75
RNFT2	-1.75
R3HDML	-1.76
SYMPK	-1.76
GGT7	-1.77
MIR663B	-1.78
NUP188	-1.79
KRTAP5-2	-1.82
LOC729603	-1.83
RORC	-1.85
OR2B11	-1.87
ANKLE2	-1.88
EPS8L1	-1.88
TYRO3	-1.89
SPACA4	-1.955
S100A4	-1.97
DUSP18	-2.01
PDGFB	-2.02
RGS9	-2.06
KIR2DS4	-2.12
CLASRP	-2.19
EFCAB3	-2.28
ADORA1	-2.29
