# Supplementary material for: Effects of low lead exposure on sperm quality and sperm DNA methylation in adult men
Source: Cell Biosci. 2021 Jul 30;11:150. doi: 10.1186/s13578-021-00665-7 (PMC8335892; doi:10.1186/s13578-021-00665-7)
Supplement: Supplementary file 4 — Additional file 4: Table S4. Gene Ontology analysis result. [file 13578_2021_665_MOESM4_ESM.csv]

ID	Description	GeneRatio	BgRatio	pvalue	p.adjust	qvalue	geneID	Count
GO:0006816	calcium ion transport	57/1128	415/17913	2.17E-08	0.000117072	0.000108501	GPER1/CACNA1H/TLR9/F2RL3/PMPCA/P2RX5/CBARP/GRIN3B/CALHM1/TPCN2/TRPV1/LETM1/GRIN2D/SPG7/TRPM5/GRM6/CORO1A/SLC8A2/ATP2A1/CAMK2G/RYR1/OPRL1/CATSPER1/ORAI3/CDH23/TRPM2/ADORA2A/BHLHA15/MCHR1/F2/ATP2A3/RRAD/TRPV3/CACNA1A/ATP2C2/SPHK2/RGS9/RCVRN/P2RX1/CACNA1I/SLC25A23/CACNB1/DRD2/CDK5/P2RX7/PRKACA/PDGFB/PKD1/TRPM8/CHERP/CACNA1G/SLC9A1/ASIC1/TRPV2/MCOLN1/INPP5K/CACNA2D3	57
GO:0051235	maintenance of location	42/1128	286/17913	2.52E-07	0.000339621	0.000314755	AP3D1/GPER1/F2RL3/NR1H2/DBN1/TPCN2/EHD1/TRPV1/LETM1/GAA/PDIA2/SUN1/CORO1A/FLNA/ATP2A1/RYR1/LCN2/FLNB/TRPM2/F2/GRIK5/TONSL/SHANK1/NBL1/ZC3H12A/GPAA1/SLC25A23/SCARB1/DRD2/JUP/PLIN5/CDK5/P2RX7/PRKACA/PKD1/CHERP/SLC30A3/SPTBN4/GET4/ABCG1/MCOLN1/PINK1	42
GO:0099565	chemical synaptic transmission, postsynaptic	21/1128	103/17913	1.44E-06	0.001290907	0.001196392	DVL1/PRKCZ/P2RX5/TRPV1/IGSF9B/DMPK/CHRNG/MAPK8IP2/ADORA2A/GRIK5/SHANK1/NLGN3/ADORA1/P2RX1/DRD2/CDK5/P2RX7/ZMYND8/CUX2/SHANK3/ABAT	21
GO:0090316	positive regulation of intracellular protein transport	25/1128	150/17913	7.18E-06	0.004472289	0.004144846	MICALL2/MTCL1/MIEF2/AKT2/CEP131/FLNA/PIK3R2/USP36/SMO/MYO1C/UBE2J2/GTSE1/PRKCD/ZC3H12A/HRAS/JUP/CDK5/PRKACA/TP53/RAPGEF3/ITGAM/PINK1/TRIM28/HCLS1/PRR5L	25
GO:0051493	regulation of cytoskeleton organization	55/1128	472/17913	7.46E-06	0.004472289	0.004144846	CAMSAP3/FBXW5/TBCD/CDK10/CELSR1/NUMA1/DAPK3/HIP1R/SPTAN1/SPIRE2/FES/MARK4/PLXNA3/ARHGEF15/CORO1A/PXN/CHMP1A/CEP131/FLNA/XRCC3/MYO1C/ARHGEF2/PLXNB1/FSCN1/NPHS1/TRPM2/ARHGEF10L/SPTBN2/PLEKHG2/SHANK1/LIMK1/FSD1/PHLDB1/PRKCD/CRIPAK/ESPN/HRAS/MIR138-2/RASSF1/CYFIP1/CLIP1/CDK5/P2RX7/NF2/PKD1/SPTBN4/PPFIA1/SHANK3/VIL1/SLC9A1/RAPGEF3/CLIP3/INPP5K/WDR1/HCLS1	55
GO:0031646	positive regulation of neurological system process	14/1128	61/17913	1.96E-05	0.010549309	0.009776932	DVL1/PRKCZ/IGSF9B/OPRL1/SHANK1/SOX10/TENM4/NLGN3/GBA/CUX2/PTAFR/SHANK3/ABAT/CST7	14
GO:0031346	positive regulation of cell projection organization	44/1128	362/17913	2.15E-05	0.010549309	0.009776932	PLXNB2/DVL1/PTK6/PLK5/PALM/AP2A1/DBN1/CRTC1/FES/DVL2/MARK4/PACSIN1/EPS8L2/DNM2/FSCN1/LCN2/SYT3/CROCC/SHANK1/LIMK1/SEPTIN9/SYT17/PLXNB3/ESPN/FAM98A/HRAS/NDRG4/CYFIP1/P2RX7/ZMYND8/PPP2R5B/EPS8L1/CUX2/SHANK3/VIL1/SCARF1/L1CAM/PROM2/HDAC4/TRPV2/STK25/DLG5/TENM2/MAP2K1	44
GO:0032386	regulation of intracellular transport	47/1128	400/17913	2.74E-05	0.012322885	0.011420653	DVL1/ABCA2/MAP2K2/STXBP2/MICALL2/CRYAA/MTCL1/AKAP8L/NUMA1/EHD1/MIEF2/FES/AKT2/CEP131/FLNA/PIK3R2/USP36/SMO/MYO1C/UBE2J2/ADORA2A/GTSE1/GRIK5/MYBPC3/P2RY4/SPHK2/PRKCD/ZC3H12A/P2RX1/HRAS/DRD2/NDRG4/JUP/CDK5/PRKACA/ADIPOQ/TP53/SYP/RAPGEF3/MYLK2/INPP5K/ITGAM/PINK1/TRIM28/HCLS1/MAP2K1/PRR5L	47
GO:0034765	regulation of ion transmembrane transport	51/1128	453/17913	4.00E-05	0.016461659	0.015256403	GPER1/CACNA1H/TLR9/F2RL3/CBARP/CALHM1/TPCN2/TCIRG1/LRRC26/ANO9/TRPM5/AKT2/KCNC3/CORO1A/FLNA/KCNA7/OPRL1/MAPK8IP2/CATSPER1/DNM2/MINK1/KCNH4/KCND1/HCN2/F2/KCNK7/KCNJ14/KCNG4/RRAD/RIPK1/SHANK1/CLIC1/CACNA1A/RASGRF1/NLGN3/SPHK2/RGS9/CACNA1I/CACNB1/DRD2/P2RX7/PRKACA/PTAFR/SHANK3/CLCNKA/CACNA1G/SLC9A1/PINK1/WDR1/CACNA2D3/KCNK10	51
GO:0060078	regulation of postsynaptic membrane potential	21/1128	127/17913	4.27E-05	0.016461659	0.015256403	DVL1/PRKCZ/P2RX5/TRPV1/IGSF9B/DMPK/CHRNG/MAPK8IP2/ADORA2A/GRIK5/SHANK1/NLGN3/ADORA1/P2RX1/DRD2/CDK5/P2RX7/ZMYND8/CUX2/SHANK3/ABAT	21
GO:1903829	positive regulation of cellular protein localization	39/1128	318/17913	5.09E-05	0.018298044	0.016958336	GPER1/MICALL2/MTCL1/TERT/CDT1/NUMA1/MIEF2/AKT2/MARK4/ABCA7/VPS28/CEP131/FLNA/PIK3R2/USP36/SMO/MYO1C/UBE2J2/GTSE1/F2/CROCC/PRKCD/ZC3H12A/CD247/HRAS/TYROBP/JUP/CDK5/PRKACA/CARD10/VIL1/TP53/RAPGEF3/CLIP3/ITGAM/PINK1/TRIM28/HCLS1/PRR5L	39
GO:0032970	regulation of actin filament-based process	40/1128	341/17913	0.00011	0.031234231	0.028947388	CDK10/CELSR1/DAPK3/HIP1R/SPTAN1/SPIRE2/FES/ARHGEF15/CORO1A/PXN/FLNA/MYO1C/FSCN1/NPHS1/TRPM2/ARHGEF10L/MYBPC3/SPTBN2/PLEKHG2/SHANK1/LIMK1/ADORA1/PRKCD/HRAS/MIR138-2/CYFIP1/JUP/CDK5/NF2/SPTBN4/PPFIA1/SHANK3/VIL1/SLC9A1/RAPGEF3/MYLK2/INPP5K/FRMD6/WDR1/HCLS1	40
GO:0050804	modulation of chemical synaptic transmission	44/1128	393/17913	0.000150337	0.040553306	0.037584157	GPER1/DVL1/PRKCZ/ABR/NISCH/DBN1/RIN1/CRTC1/GRIN2D/IGSF9B/ACHE/PTPRS/SLC8A2/SHISA6/DMPK/PLEKHG5/MAPK8IP2/RAB8A/SYNGR1/ADORA2A/GRIK5/SHANK1/CACNA1A/P2RY4/RASGRF1/NLGN3/ADORA1/P2RX1/HRAS/NSMF/DRD2/TYROBP/CYFIP1/CDK5/PRKACA/ZMYND8/CUX2/ADIPOQ/SHANK3/SYP/ASIC1/ABAT/PINK1/EFNB3	44
GO:0099177	regulation of trans-synaptic signaling	44/1128	394/17913	0.000159211	0.040902179	0.037907488	GPER1/DVL1/PRKCZ/ABR/NISCH/DBN1/RIN1/CRTC1/GRIN2D/IGSF9B/ACHE/PTPRS/SLC8A2/SHISA6/DMPK/PLEKHG5/MAPK8IP2/RAB8A/SYNGR1/ADORA2A/GRIK5/SHANK1/CACNA1A/P2RY4/RASGRF1/NLGN3/ADORA1/P2RX1/HRAS/NSMF/DRD2/TYROBP/CYFIP1/CDK5/PRKACA/ZMYND8/CUX2/ADIPOQ/SHANK3/SYP/ASIC1/ABAT/PINK1/EFNB3	44
GO:1902903	regulation of supramolecular fiber organization	37/1128	313/17913	0.000167741	0.04113469	0.038122975	CAMSAP3/TBCD/NUMA1/HIP1R/SPTAN1/SPIRE2/FES/ARHGEF15/CORO1A/PXN/FLNA/MYO1C/ARHGEF2/NPHS1/ARHGEF10L/SPTBN2/PLEKHG2/SHANK1/LIMK1/COLGALT1/PRKCD/LDLR/MIR138-2/CYFIP1/CLIP1/NF2/SPTBN4/PPFIA1/SHANK3/VIL1/SLC9A1/RAPGEF3/CLIP3/INPP5K/CHADL/WDR1/HCLS1	37
GO:0043087	regulation of GTPase activity	45/1128	410/17913	0.000200048	0.044207683	0.040970976	TSC2/PLXNB2/TBCD/ABR/SBF1/TBC1D24/RTN4R/RIN1/ACAP3/RAP1GAP2/RGS12/DVL2/AKT2/EVI5L/MYO9B/APC2/GPSM1/ARHGEF15/ADAP1/ARHGAP23/ARHGEF1/GMIP/RANBP3/ARHGAP45/SGSM2/PRTN3/PLXNB1/RGS3/MTSS2/ARHGEF10L/VAV1/SIPA1/SH3BP4/DEPDC5/RASGRF1/ARHGAP4/PLXNB3/RGS9/HRAS/LLGL2/ARHGAP33/TAX1BP3/RASGRP3/RAPGEF3/PROM2	45
GO:0043547	positive regulation of GTPase activity	39/1128	339/17913	0.000200302	0.044207683	0.040970976	TSC2/TBCD/ABR/TBC1D24/RTN4R/RIN1/ACAP3/RAP1GAP2/RGS12/DVL2/AKT2/EVI5L/MYO9B/APC2/ARHGEF15/ADAP1/ARHGAP23/ARHGEF1/GMIP/RANBP3/ARHGAP45/SGSM2/PRTN3/PLXNB1/RGS3/MTSS2/ARHGEF10L/VAV1/SIPA1/DEPDC5/RASGRF1/ARHGAP4/RGS9/HRAS/LLGL2/ARHGAP33/TAX1BP3/RASGRP3/RAPGEF3	39
GO:0070920	regulation of production of small RNA involved in gene silencing by RNA	7/1128	21/17913	0.000204855	0.044207683	0.040970976	MAP2K2/TERT/NCOR2/RIPK1/ZC3H12A/TP53/MAP2K1	7
GO:0006665	sphingolipid metabolic process	21/1128	144/17913	0.000268009	0.049086132	0.045492245	CSNK1G2/NEU4/FUT7/FAM57B/GLB1/PLPP2/ALDH3B1/ST6GALNAC6/NEU1/SPHK2/PRKCD/ESYT2/GBA/P2RX1/PRKD2/ALDH3B2/P2RX7/PEMT/CERS1/ARSA/FUT5	21
GO:0120034	positive regulation of plasma membrane bounded cell projection assembly	16/1128	95/17913	0.000271769	0.049086132	0.045492245	PALM/MARK4/EPS8L2/DNM2/FSCN1/CROCC/SEPTIN9/ESPN/FAM98A/HRAS/CYFIP1/P2RX7/ZMYND8/EPS8L1/HDAC4/TENM2	16
GO:0051260	protein homooligomerization	39/1128	345/17913	0.000287075	0.049086132	0.045492245	TMEM120A/CRYAA/CALHM1/EHD1/CRTC1/TRPV1/MIEF2/LETM1/PRMT1/KCNC3/KCNA7/TOR2A/RYR1/LCN2/TRPM2/CCDC88C/KCND1/IGHMBP2/PRF1/KCNG4/RIPK1/CD79A/GOLGA2/FUS/FSD1/CLPP/GBA/RNF213/P2RX1/CD247/TRPM8/ADIPOQ/GSDMD/TP53/PEX14/ASIC1/MCOLN1/RAD52/PKM	39
GO:0014074	response to purine-containing compound	21/1128	145/17913	0.000295192	0.049086132	0.045492245	BSG/P2RX5/AANAT/TRPV1/CARM1/RYR1/TRPM2/ADORA2A/SLC26A6/HCN2/AQP8/AGXT/P2RY4/PPARGC1B/P2RX1/P2RX7/ADIPOQ/PTAFR/RAPGEF3/DGKQ/INPP5K	21
GO:0120032	regulation of plasma membrane bounded cell projection assembly	23/1128	166/17913	0.000301567	0.049086132	0.045492245	CDK10/PALM/MYO10/MARK4/EVI5L/EPS8L2/DNM2/FSCN1/TRPM2/CROCC/SEPTIN9/PLXNB3/PRKCD/ESPN/FAM98A/HRAS/CYFIP1/P2RX7/ZMYND8/EPS8L1/IFT140/HDAC4/TENM2	23
GO:0070528	protein kinase C signaling	8/1128	29/17913	0.000314676	0.049086132	0.045492245	PRKCZ/AZU1/FLT4/MC1R/SPHK2/AVP/PDGFB/DGKQ	8
GO:0046777	protein autophosphorylation	27/1128	210/17913	0.000327544	0.049086132	0.045492245	FGFR3/CSNK1G2/MAP2K2/PTK6/FGFR4/DAPK3/TSSK2/SRMS/FES/EPHB4/HIPK4/FLT4/MINK1/RIPK1/MARK3/TYRO3/ENG/PRKD2/FGFR2/CDK5/PRKACA/PDGFB/ADIPOQ/MYLK2/PINK1/TRIM28/STK25	27
