# Supplementary material for: Effects of low lead exposure on sperm quality and sperm DNA methylation in adult men
Source: Cell Biosci. 2021 Jul 30;11:150. doi: 10.1186/s13578-021-00665-7 (PMC8335892; doi:10.1186/s13578-021-00665-7)
Supplement: Supplementary file 5 — Additional file 5: Table S5. Kyoto Encyclopedia of Genes and Genomes (KEGG) analysis results. [file 13578_2021_665_MOESM5_ESM.csv]

ID	Description	GeneRatio	BgRatio	pvalue	p.adjust	qvalue	geneID	Count
hsa04810	Regulation of actin cytoskeleton	33/525	214/8036	2.87E-06	0.000885748	0.000739255	2261/5605/23396/9564/27006/2264/2768/10297/5829/5296/9138/3691/54776/71/2147/7409/4636/3984/3674/3682/79784/3679/3265/23191/2263/5155/93408/6548/4629/85366/2251/3684/5604	33
hsa04015	Rap1 signaling pathway	30/525	210/8036	3.72E-05	0.005745933	0.004795618	2261/5590/1943/5605/9002/9564/27006/2264/208/5296/2324/27040/135/71/7409/6494/5900/3674/3265/25865/1813/2263/5155/112/25780/10411/2251/3684/5228/5604	30
hsa04072	Phospholipase D signaling pathway	23/525	148/8036	8.18E-05	0.008426958	0.007033231	7249/5605/23396/56894/208/2916/2768/5296/8612/1785/25759/2147/554/5900/56848/551/3265/5155/8605/112/10411/1609/5604	23
hsa04020	Calcium signaling pathway	27/525	201/8036	0.000257219	0.019870204	0.016583887	8912/2767/5026/219931/2906/6543/487/818/6261/93129/5260/5731/135/489/773/5261/56848/5023/8911/5027/5566/5155/5724/8913/2065/85366/57192	27
hsa05230	Central carbon metabolism in cancer	13/525	70/8036	0.000514384	0.026294239	0.021945456	2261/5605/5211/5214/208/5296/5224/9123/3265/2263/7157/5315/5604	13
hsa04360	Axon guidance	24/525	181/8036	0.000675676	0.026294239	0.021945456	23654/5590/1943/84448/5361/2242/2050/55558/54910/5296/818/6608/90249/5727/5364/5998/4917/4636/3984/5365/3265/1020/3897/1949	24
hsa00511	Other glycan degradation	6/525	18/8036	0.000712322	0.026294239	0.021945456	129807/284004/2720/64772/4758/2629	6
hsa04010	MAPK signaling pathway	34/525	294/8036	0.000759018	0.026294239	0.021945456	8912/2261/1943/5605/27006/2264/208/5609/2768/2872/4772/2316/23542/2324/2317/4909/773/5923/8911/3265/782/2263/5566/5536/5155/8605/7157/8913/25780/2065/2251/5228/55799/5604	34
hsa04929	GnRH secretion	12/525	64/8036	0.000765852	0.026294239	0.021945456	2852/8912/5605/2767/3972/208/5296/610/8911/3265/8913/5604	12
hsa04371	Apelin signaling pathway	19/525	137/8036	0.001399654	0.043249303	0.036096335	5605/208/2783/6543/6261/51764/4207/56848/3265/53632/5566/112/6548/85366/5054/9759/4634/2782/5604	19
hsa04530	Tight junction	21/525	161/8036	0.001769112	0.049695972	0.041476795	5590/79778/5609/24146/23562/1364/9181/4218/27134/71/55844/8189/92359/79784/53632/5566/3993/4771/23370/4629/3059	21
