# Supplementary material for: Effects of low lead exposure on sperm quality and sperm DNA methylation in adult men
Source: Cell Biosci. 2021 Jul 30;11:150. doi: 10.1186/s13578-021-00665-7 (PMC8335892; doi:10.1186/s13578-021-00665-7)
Supplement: Supplementary file 6 — Additional file 6: Table S6. Ingenuity pathway analysis results. [file 13578_2021_665_MOESM6_ESM.xls]

## Sheet: Sheet0
© 2000-2020 QIAGEN. All rights reserved.
Ingenuity Canonical Pathways	-log(p-value)	Ratio	z-score	Molecules
Axonal Guidance Signaling	5	0.105	#NUM!	ABLIM2,ADAM11,ADAMTS13,AKT2,ARHGEF15,BCAR1,CDK5,CHMP1A,EFNA2,EFNB3,EPHB4,FES,GNA11,GNA12,GNB1,GNB2,GNG13,HRAS,L1CAM,LIMK1,MAP2K1,MAP2K2,MMP17,MMP25,MYL10,MYL3,MYL5,NFATC1,NTF4,NTN3,NTN5,PDGFB,PGF,PIK3R2,PLXNA1,PLXNA3,PLXNB1,PLXNB2,PLXNB3,PRKACA,PRKCD,PRKCZ,PTCH1,PXN,RGS3,RTN4R,SEMA4C,SMO,TUBB2A,TUBB3,UNC5A
Breast Cancer Regulation by Stathmin1	4.67	0.0981	#NUM!	ADGRB2,ADGRG3,ADORA1,ADORA2A,ARHGEF1,ARHGEF15,ARHGEF18,ARHGEF2,AVPR2,C5AR1,C5AR2,CAMK2G,CCR3,CELSR1,DRD2,F2RL3,GNB1,GNB2,GNG13,GPER1,GPR107,GPR108,GPR132,GPR137,GPR146,GPR152,GPR162,GPRC5C,GRM6,HRAS,HTR1D,MAP2K1,MAP2K2,MC1R,MCHR1,NPBWR2,OPN1LW,OPRL1,P2RY4,PDGFB,PGF,PIK3R2,PPP2R5B,PRKACA,PRKCD,PRKCZ,PTAFR,PTGER1,RHO,S1PR4,S1PR5,SLC52A1,SMO,SSTR3,TAS1R3,TP53,TUBB2A,TUBB3
MSP-RON Signaling Pathway	4.16	0.207	#NUM!	ACTG1,ITGAM,KLK10,KLK12,KLK2,KLK3,KLK4,KLK5,KLK6,MST1R,PIK3R2,PRKCZ
Actin Cytoskeleton Signaling	4.06	0.124	4.583	ACTG1,APC2,ARHGEF1,BCAR1,CYFIP1,F2,FGF22,FGF6,FLNA,GNA12,HRAS,LIMK1,MAP2K1,MAP2K2,MATK,MYH11,MYH14,MYL10,MYL3,MYL5,MYLK2,PDGFB,PIK3R2,PIP5K1C,PXN,SLC9A1,VAV1
CREB Signaling in Neurons	4.04	0.126	3.606	ADCY6,AKT2,CACNA1A,CACNA1G,CACNA1H,CACNA1I,CACNA2D3,CACNB1,CAMK2G,GNA11,GNA12,GNB1,GNB2,GNG13,GRIK5,GRIN2D,GRM6,HRAS,MAP2K1,MAP2K2,PIK3R2,POLR2E,POLR2L,PRKACA,PRKCD,PRKCZ
Semaphorin Neuronal Repulsive Signaling Pathway	3.97	0.146	1.147	AKT2,CDK5,FES,LIMK1,MAP2K1,MAP2K2,MAP2K7,MYL10,MYL3,MYL5,PDE4A,PDE4C,PIK3R2,PIP5K1C,PLXNA1,PLXNA3,PLXNB1,PRKACA,TP53
Opioid Signaling Pathway	3.9	0.117	3.024	ADCY6,AKT2,AP2A1,AP2A2,CACNA1A,CACNA1G,CACNA1H,CACNA1I,CACNA2D3,CACNB1,CAMK2G,GNB1,GRIN2D,GRIN3B,HRAS,MAP2K1,MAP2K2,MAP2K7,NPBWR2,OGFR,OPRL1,PDYN,PRKACA,PRKCD,PRKCZ,RGS12,RGS3,RGS9,RYR1
Ephrin B Signaling	3.81	0.181	2.53	AXIN1,EFNB3,EPHB4,GNA11,GNA12,GNB1,GNB2,GNG13,HRAS,LIMK1,PXN,RGS3,VAV1
Ephrin Receptor Signaling	3.75	0.128	3.638	AKT2,ARHGEF15,AXIN1,BCAR1,EFNA2,EFNB3,EPHB4,GNA11,GNA12,GNB1,GNB2,GNG13,GRIN2D,GRIN3B,HRAS,LIMK1,MAP2K1,MAP2K2,PDGFB,PGF,PXN,RGS3,SH2D3C
Calcium Signaling	3.67	0.121	3.638	ATP2A1,ATP2A3,BORCS8-MEF2B,CACNA1A,CACNA1G,CACNA1H,CACNA1I,CACNA2D3,CACNB1,CAMK2G,CHRNG,GRIN2D,GRIN3B,HDAC10,HDAC4,LETM1,MYH11,MYH14,MYL3,MYL5,NFATC1,PRKACA,RYR1,SLC8A2,TRPM8
Signaling by Rho Family GTPases	3.62	0.115	4.146	ACTG1,ARHGEF1,ARHGEF15,ARHGEF18,ARHGEF2,CDH23,CLIP1,CYFIP1,GFAP,GNA11,GNA12,GNB1,GNB2,GNG13,LIMK1,MAP2K1,MAP2K2,MAP2K7,MYL10,MYL3,MYL5,PIK3R2,PIP5K1C,PKN1,PPP1R12C,PRKCZ,SEPTIN9,SLC9A1
Gα12/13 Signaling	3.49	0.138	3.638	AKT2,ARHGEF1,BORCS8-MEF2B,CDH23,F2,F2RL3,GNA12,HRAS,MAP2K1,MAP2K2,MAP2K7,MYL10,MYL3,MYL5,NFKBID,PIK3R2,PXN,VAV1
Gustation Pathway	3.44	0.13	#NUM!	ADCY6,ASIC1,CACNA1A,CACNA1G,CACNA1H,CACNA1I,CACNA2D3,CACNB1,GNB1,GNG13,P2RX1,P2RX5,P2RX7,P2RY4,PDE4A,PDE4C,PDE6B,PRKACA,TAS1R3,TRPM5
IL-15 Production	3.41	0.14	4.123	AATK,EPHB4,ERBB3,FES,FGFR2,FGFR3,FGFR4,FLT4,IRF3,MAP2K1,MAP2K7,MATK,MST1R,PRKCZ,PTK6,SRMS,TYRO3
G Beta Gamma Signaling	3.36	0.139	3.5	AKT2,CACNA1A,CACNA1G,CACNA1H,CACNA1I,CACNA2D3,CACNB1,DNM2,GNA11,GNA12,GNB1,GNB2,GNG13,HRAS,PRKACA,PRKCD,PRKCZ
Androgen Signaling	3.25	0.132	2.333	CACNA1A,CACNA1G,CACNA1H,CACNA1I,CACNA2D3,CACNB1,ERCC2,GNA11,GNA12,GNB1,GNB2,GNG13,GTF2F1,POLR2E,POLR2L,PRKACA,PRKCD,PRKCZ
Sertoli Cell-Sertoli Cell Junction Signaling	3.18	0.119	#NUM!	ACTG1,AKT2,AXIN1,BCAR1,CLDN14,CLDN15,CLDN4,EPN2,HRAS,JUP,KEAP1,MAP2K1,MAP2K2,MAP2K7,MYO7A,PRKACA,SPTAN1,SPTBN2,SYMPK,TJP3,TUBB2A,TUBB3
Neuroprotective Role of THOP1 in Alzheimer's Disease	3.15	0.138	3.5	CFD,GZMM,KLK10,KLK12,KLK3,KLK4,KLK5,KLK6,PDYN,PRKACA,PRSS57,PRSS8,PRTN3,THOP1,TMPRSS9,TPSD1
α-Adrenergic Signaling	3.07	0.146	2.828	ADCY6,GNB1,GNB2,GNG13,GYS1,HRAS,MAP2K1,MAP2K2,PHKG1,PHKG2,PRKACA,PRKCD,PRKCZ,SLC8A2
Netrin Signaling	3.07	0.169	2.714	ABLIM2,CACNA1A,CACNA1G,CACNA1H,CACNA1I,CACNA2D3,CACNB1,NFATC1,PRKACA,RYR1,UNC5A
Role of NFAT in Cardiac Hypertrophy	3.05	0.112	4.025	ADCY6,AKT2,BORCS8-MEF2B,CACNA1A,CACNA1G,CACNA1H,CACNA1I,CACNA2D3,CACNB1,CAMK2G,GNB1,GNB2,GNG13,HDAC10,HDAC4,HRAS,MAP2K1,MAP2K2,MAP2K7,PIK3R2,PRKACA,PRKCD,PRKCZ,SLC8A2
Protein Kinase A Signaling	3.03	0.0952	1.225	ADCY6,AKAP8,CAMK2G,DUSP18,EBI3,FLNA,FLNB,GNB1,GNB2,GNG13,GYS1,MAP2K1,MAP2K2,MYL10,MYL3,MYL5,MYLK2,NFATC1,NFKBID,PDE4A,PDE4C,PDE6B,PHKG1,PHKG2,PRKACA,PRKCD,PRKCZ,PTCH1,PTPDC1,PTPRF,PTPRH,PTPRS,PTPRU,PXN,RHO,RYR1,SMO,TCF3
Sperm Motility	2.8	0.108	2.828	AATK,CACNA1G,CACNA1H,CATSPER1,EPHB4,ERBB3,FES,FGFR2,FGFR3,FGFR4,FLT4,MAP2K1,MAP2K7,MATK,MST1R,PDE4A,PDE4C,PLA2G4C,PRKACA,PRKCD,PRKCZ,PTK6,SRMS,TYRO3
Relaxin Signaling	2.75	0.12	2.333	ADCY6,AKT2,GNA11,GNA12,GNB1,GNB2,GNG13,MAP2K1,NFKBID,NT5C,PDE4A,PDE4C,PDE6B,PIK3R2,PRKACA,PRKCZ,RLN3,SOX15
Intrinsic Prothrombin Activation Pathway	2.71	0.19	2.828	F2,KLK10,KLK12,KLK2,KLK3,KLK4,KLK5,KLK6
Phospholipase C Signaling	2.61	0.101	4.264	ADCY6,ARHGEF1,ARHGEF15,ARHGEF18,ARHGEF2,BORCS8-MEF2B,CD247,CD79A,GNB1,GNB2,GNG13,HDAC10,HDAC4,HRAS,LAT,MAP2K1,MAP2K2,MYL10,MYL3,MYL5,NFATC1,PLA2G4C,PRKCD,PRKCZ,RALGDS,RAPGEF3
Corticotropin Releasing Hormone Signaling	2.53	0.117	0.775	ADCY6,BORCS8-MEF2B,CACNA1A,CACNA1G,CACNA1H,CACNA1I,CACNA2D3,CACNB1,MAP2K1,MAP2K2,NT5C,PRKACA,PRKCD,PRKCZ,PTCH1,SMO,SOX15
Thrombin Signaling	2.52	0.106	3.357	ADCY6,AKT2,ARHGEF1,ARHGEF15,ARHGEF2,CAMK2G,F2,F2RL3,GNA11,GNA12,GNB1,GNB2,GNG13,HRAS,MAP2K1,MAP2K2,MYL10,MYL3,MYL5,PIK3R2,PRKCD,PRKCZ
Salvage Pathways of Pyrimidine Ribonucleotides	2.51	0.133	3.606	AKT2,APOBEC3H,CDK5,CSNK1D,DMPK,LIMK1,MAP2K1,MAP2K2,NME3,PKN1,PRKCD,UCK1,UCKL1
Human Embryonic Stem Cell Pluripotency	2.46	0.119	#NUM!	AKT2,AXIN1,DVL1,FGFR2,FGFR3,FGFR4,KLK3,LEFTY2,NTF4,PDGFB,PIK3R2,S1PR4,S1PR5,SMO,TCF3,UTF1
Huntington's Disease Signaling	2.45	0.101	1.387	AKT2,AP2A2,CAPN5,CDK5,DNM2,GNA11,GNB1,GNB2,GNG13,GPAA1,HDAC10,HDAC4,HRAS,MAP2K7,NCOR2,PACSIN1,PIK3R2,POLR2E,POLR2L,PRKCD,PRKCZ,PSMB11,RCOR2,TP53
RhoA Signaling	2.45	0.122	2.673	ACTG1,ARHGAP4,ARHGEF1,GNA12,LIMK1,MYL10,MYL3,MYL5,MYLK2,PIP5K1C,PKN1,PLEKHG5,PLXNA1,RHPN1,SEPTIN9
GNRH Signaling	2.43	0.11	3.606	ADCY6,CACNA1A,CACNA1G,CACNA1H,CACNA1I,CACNA2D3,CACNB1,CAMK2G,GNA11,GNB1,HRAS,LHB,MAP2K1,MAP2K2,MAP2K7,PRKACA,PRKCD,PRKCZ,PXN
GPCR-Mediated Nutrient Sensing in Enteroendocrine Cells	2.42	0.125	3.207	ADCY6,CACNA1A,CACNA1G,CACNA1H,CACNA1I,CACNA2D3,CACNB1,GNA11,GNG13,PRKACA,PRKCD,PRKCZ,TAS1R3,TRPM5
Synaptogenesis Signaling Pathway	2.3	0.0929	4.158	ADCY6,AKT2,AP2A1,AP2A2,CACNB1,CAMK2G,CDH23,CDK5,EFNA2,EFNB3,EPHB4,GPAA1,GRIN2D,GRIN3B,GRM6,HRAS,LIMK1,NLGN3,NRXN3,PIK3R2,PRKACA,PRKCD,RASGRF1,SHC2,STXBP2,SYT17,SYT3,SYT5,SYT6
Fc Epsilon RI Signaling	2.25	0.12	2.138	AKT2,HRAS,INPP5B,INPP5K,LAT,MAP2K1,MAP2K2,MAP2K7,PIK3R2,PLA2G4C,PRKCD,PRKCZ,SYNJ2,VAV1
CXCR4 Signaling	2.25	0.108	3.207	ADCY6,AKT2,BCAR1,GNA11,GNA12,GNB1,GNB2,GNG13,HRAS,MAP2K1,MAP2K2,MYL10,MYL3,MYL5,PIK3R2,PRKCD,PRKCZ,PXN
CCR5 Signaling in Macrophages	2.23	0.128	#NUM!	CACNA1A,CACNA1G,CACNA1H,CACNA1I,CACNA2D3,CACNB1,CD247,GNB1,GNB2,GNG13,PRKCD,PRKCZ
Tight Junction Signaling	2.22	0.107	#NUM!	ACTG1,AKT2,ARHGEF2,CLDN14,CLDN15,CLDN4,CRB3,GPAA1,MYH11,MYH14,MYL3,MYL5,PPP2R5B,PRKACA,PRKCZ,SPTAN1,SYMPK,TJP3
Gαs Signaling	2.19	0.121	2.714	ADCY6,ADORA2A,AVPR2,GNB1,GNB2,GNG13,GPER1,MAP2K1,MAP2K2,MC1R,PRKACA,RAPGEF3,RYR1
Mechanisms of Viral Exit from Host Cells	2.16	0.171	#NUM!	ACTG1,CHMP6,LMNB2,PRKCD,PRKCZ,SH3GLB2,VPS28
nNOS Signaling in Skeletal Muscle Cells	2.16	0.171	#NUM!	CACNA1A,CACNA1G,CACNA1H,CACNA1I,CACNA2D3,CACNB1,RYR1
Gap Junction Signaling	2.13	0.101	#NUM!	ACTG1,ADCY6,AKT2,BGLAP,CSNK1D,CSNK1G2,DBN1,DRD2,GJB3,HRAS,MAP2K1,MAP2K2,NT5C,PIK3R2,PRKACA,PRKCD,PRKCZ,SOX15,TUBB2A,TUBB3
Phototransduction Pathway	2.06	0.151	#NUM!	GNB1,OPN1LW,OPN4,PDE6B,PRKACA,RCVRN,RGS9,RHO
Nitric Oxide Signaling in the Cardiovascular System	2.05	0.121	2.309	AKT2,ATP2A1,ATP2A3,CACNA1A,FLT4,MAP2K1,MAP2K2,PGF,PIK3R2,PRKACA,PRKCD,PRKCZ
Apelin Cardiomyocyte Signaling Pathway	2.05	0.121	3.317	AKT2,ATP2A1,ATP2A3,GNA11,MYL10,MYL3,MYL5,PIK3R2,PRKCD,PRKCZ,SLC8A2,SLC9A1
Cardiac Hypertrophy Signaling (Enhanced)	2.03	0.0821	4.768	ADCY6,AKT2,ATP2A1,ATP2A3,BORCS8-MEF2B,CACNA1A,CAMK2G,DVL1,DVL2,FGF22,FGF6,FGFR2,FGFR3,FGFR4,GNA11,GNA12,GNB1,HDAC10,HDAC4,HRAS,IL31,MAP2K1,MAP2K2,MAP2K7,MKNK2,NFATC1,PDE4A,PDE4C,PDE6B,PIK3R2,PKN1,PRKACA,PRKCD,PRKCZ,RYR1,SMO,TG,TNFSF13,TNFSF9,TSC2
Synaptic Long Term Depression	2.03	0.101	3.153	CACNA1A,CACNA1G,CACNA1H,CACNA1I,CACNA2D3,CACNB1,GNA11,GNA12,GRM6,HRAS,MAP2K1,MAP2K2,NT5C,PLA2G4C,PPP2R5B,PRKCD,PRKCZ,RYR1,SOX15
NRF2-mediated Oxidative Stress Response	2.03	0.101	3.051	ACTG1,CDC34,CLPP,DNAJA4,DNAJB2,DNAJC14,FTL,GSTP1,HRAS,KEAP1,MAFG,MAFK,MAP2K1,MAP2K2,MAP2K7,PIK3R2,PRKCD,PRKCZ,SCARB1
Estrogen Receptor Signaling	2.01	0.0884	4.642	ADCY6,AKT2,CACNA1A,CARM1,GNA11,GNA12,GNB1,GPER1,HRAS,LIMK1,MAP2K1,MAP2K2,MED15,MED16,MED24,MMP17,MMP25,MYL10,MYL3,MYL5,NCOR2,PGF,PIK3R2,PRKACA,PRKAG3,PRKCD,PRKCZ,SHC2,TP53
Gαi Signaling	2.01	0.112	1.508	ADCY6,ADORA1,DRD2,GNB1,GNB2,GNG13,GRM6,HRAS,HTR1D,OPRL1,PRKACA,RALGDS,RGS12,SSTR3
G-Protein Coupled Receptor Signaling	2	0.0919	#NUM!	ADCY6,ADORA1,ADORA2A,AKT2,AVPR2,CAMK2G,DRD2,GNA11,GPER1,GRM6,HRAS,HTR1D,MAP2K1,MAP2K2,MC1R,NFKBID,OPRL1,PDE4A,PDE4C,PDE6B,PIK3R2,PRKACA,RAPGEF3,RGS12,SSTR3
Pyridoxal 5'-phosphate Salvage Pathway	1.97	0.136	3	AKT2,CDK5,CSNK1D,DMPK,LIMK1,MAP2K1,MAP2K2,PKN1,PRKCD
PTEN Signaling	1.97	0.111	-1.941	AKT2,BCAR1,FGFR2,FGFR3,FGFR4,FLT4,HRAS,INPP5B,INPP5K,MAP2K1,MAP2K2,PIK3R2,PRKCZ,SYNJ2
HIF1α Signaling	1.97	0.0976	3.578	AKT2,CAMK2G,FLT4,HRAS,MAP2K1,MAP2K2,MAP2K7,MKNK2,MMP17,MMP25,PDGFB,PGF,PIK3R2,PKM,PRKCD,PRKCZ,RORC,SAT2,SERPINE1,TP53
P2Y Purigenic Receptor Signaling Pathway	1.95	0.11	3.317	ADCY6,AKT2,GNB1,GNB2,GNG13,HRAS,ITGA2B,MAP2K1,MAP2K2,P2RY4,PIK3R2,PRKACA,PRKCD,PRKCZ
Insulin Receptor Signaling	1.94	0.107	0.775	AKT2,ASIC1,GYS1,HRAS,INPP5B,INPP5K,MAP2K1,MAP2K2,PIK3R2,PRKACA,PRKCZ,PTPRF,RPTOR,SYNJ2,TSC2
Clathrin-mediated Endocytosis Signaling	1.94	0.0984	#NUM!	ACTG1,AP2A1,AP2A2,DNM2,F2,FGF22,FGF6,GAK,HGS,HIP1R,ITGB4,LDLR,PDGFB,PGF,PIK3R2,PIP5K1C,SH3BP4,SH3GLB2,STON2
RhoGDI Signaling	1.92	0.1	-3.051	ACTG1,ARHGAP4,ARHGEF1,ARHGEF15,ARHGEF18,ARHGEF2,CDH23,GNA11,GNA12,GNB1,GNB2,GNG13,LIMK1,MYL10,MYL3,MYL5,PIP5K1C,PPP1R12C
Mouse Embryonic Stem Cell Pluripotency	1.92	0.117	2.887	AKT2,AXIN1,DVL1,DVL2,HRAS,ID3,MAP2K1,MAP2K2,PIK3R2,SMO,TCF3,TP53
Role of NFAT in Regulation of the Immune Response	1.9	0.0994	3.742	AKT2,BORCS8-MEF2B,CD247,CD79A,CSNK1D,CSNK1G2,GNA11,GNA12,GNB1,GNB2,GNG13,HRAS,LAT,MAP2K1,MAP2K2,NFATC1,NFKBID,PIK3R2
D-myo-inositol (1,4,5)-trisphosphate Degradation	1.9	0.235	2	INPP5B,INPP5K,SEC16A,SYNJ2
Reelin Signaling in Neurons	1.89	0.109	3.207	AKT2,ARHGEF1,ARHGEF15,ARHGEF2,CAMK2G,CDK5,GRIN2D,GRIN3B,LIMK1,MAP2K1,MAP2K2,MAP2K7,MAPK8IP2,PIK3R2
Type II Diabetes Mellitus Signaling	1.89	0.106	2.828	ADIPOQ,AKT2,CACNA1A,CACNA1G,CACNA1H,CACNA1I,CACNA2D3,CACNB1,MAP2K7,NFKBID,PIK3R2,PKM,PRKAG3,PRKCD,PRKCZ
Leukocyte Extravasation Signaling	1.85	0.0964	1.807	ACTG1,ARHGAP4,BCAR1,CLDN14,CLDN15,CLDN4,ITGAM,MAP2K2,MMP17,MMP25,PIK3R2,PRKCD,PRKCZ,PXN,RAPGEF3,SIPA1,SPN,TIMP2,VAV1
Calcium Transport I	1.81	0.3	#NUM!	ATP2A1,ATP2A3,ATP2C2
1D-myo-inositol Hexakisphosphate Biosynthesis II (Mammalian)	1.8	0.222	2	INPP5B,INPP5K,SEC16A,SYNJ2
D-myo-inositol (1,3,4)-trisphosphate Biosynthesis	1.8	0.222	2	INPP5B,INPP5K,SEC16A,SYNJ2
cAMP-mediated signaling	1.78	0.0921	3.578	ADCY6,ADORA1,ADORA2A,AKAP8,AVPR2,CAMK2G,DRD2,GPER1,GRM6,HTR1D,MAP2K1,MAP2K2,MC1R,OPRL1,PDE4A,PDE4C,PDE6B,PRKACA,RAPGEF3,RGS12,SSTR3
Endometrial Cancer Signaling	1.75	0.133	2.449	AKT2,APC2,AXIN1,HRAS,MAP2K1,MAP2K2,PIK3R2,TP53
SPINK1 Pancreatic Cancer Pathway	1.75	0.133	-2.828	CTRC,KLK10,KLK12,KLK2,KLK3,KLK4,KLK5,KLK6
VEGF Family Ligand-Receptor Interactions	1.74	0.119	3.162	AKT2,FLT4,HRAS,MAP2K1,MAP2K2,PGF,PIK3R2,PLA2G4C,PRKCD,PRKCZ
Bladder Cancer Signaling	1.72	0.113	2.449	FGF22,FGF6,FGFR3,HRAS,MAP2K1,MAP2K2,MMP17,MMP25,PGF,RASSF1,TP53
Caveolar-mediated Endocytosis Signaling	1.7	0.123	#NUM!	ACTG1,DNM2,FLNA,FLNB,ITGA2B,ITGA7,ITGAE,ITGAM,ITGB4
γ-glutamyl Cycle	1.69	0.273	#NUM!	GGT5,GGT7,OPLAH
Regulation of the Epithelial-Mesenchymal Transition Pathway	1.67	0.0938	#NUM!	AKT2,AXIN1,DVL1,DVL2,FGF22,FGF6,FGFR2,FGFR3,FGFR4,HRAS,JAG2,MAP2K1,MAP2K2,MAP2K7,mir-8,PIK3R2,SMO,TCF3
Epithelial Adherens Junction Signaling	1.64	0.0987	#NUM!	ACTG1,AKT2,CLIP1,EPN2,HRAS,JUP,KEAP1,MYH11,MYH14,MYL3,MYL5,MYO7A,TCF3,TUBB2A,TUBB3
FcγRIIB Signaling in B Lymphocytes	1.63	0.12	#NUM!	CACNA1A,CACNA1G,CACNA1H,CACNA1I,CACNA2D3,CACNB1,CD79A,HRAS,PIK3R2
Cardiac β-adrenergic Signaling	1.59	0.0993	2.333	ADCY6,AKAP8,ATP2A1,ATP2A3,CACNA1A,GNB1,GNB2,GNG13,PDE4A,PDE4C,PDE6B,PPP2R5B,PRKACA,SLC8A2
Acute Myeloid Leukemia Signaling	1.58	0.112	2.646	AKT2,HRAS,IDH3G,JUP,MAP2K1,MAP2K2,MAP2K7,PIK3R2,SPI1,TCF3
Colorectal Cancer Metastasis Signaling	1.58	0.087	3.578	ADCY6,AKT2,AXIN1,BIRC5,DVL1,GNB1,GNB2,GNG13,HRAS,MAP2K1,MAP2K2,MMP17,MMP25,PGF,PIK3R2,PRKACA,PTGER1,RALGDS,SMO,TCF3,TLR9,TP53
Endocannabinoid Neuronal Synapse Pathway	1.58	0.102	1.941	ADCY6,CACNA1A,CACNA1G,CACNA1H,CACNA1I,CACNA2D3,CACNB1,GNA11,GNB1,GRIN2D,GRIN3B,PRKACA,TRPV1
Apelin Endothelial Signaling Pathway	1.57	0.104	2.111	ADCY6,AKT2,BORCS8-MEF2B,GNA11,HDAC4,HRAS,MAP2K1,MAP2K2,PIK3R2,PRKAG3,PRKCD,PRKCZ
Antiproliferative Role of Somatostatin Receptor 2	1.57	0.117	2.236	GNB1,GNB2,GNG13,HRAS,MAP2K1,MAP2K2,NT5C,PIK3R2,SOX15
Acetone Degradation I (to Methylglyoxal)	1.57	0.161	2.236	CYP1A1,CYP1A2,CYP2A6 (includes others),POR,PRXL2B
White Adipose Tissue Browning Pathway	1.55	0.101	3.051	ADCY6,CACNA1A,CACNA1G,CACNA1H,CACNA1I,CACNA2D3,CACNB1,FGFR2,FGFR3,FGFR4,PRKACA,PRKAG3,TRPV1
Xenobiotic Metabolism General Signaling Pathway	1.54	0.0979	3.051	ABCA2,AKT2,FTL,GSTP1,HRAS,KEAP1,MAP2K1,MAP2K2,MAP2K7,NR1H2,PIK3R2,PRKCD,PRKCZ,SLC51A
Integrin Signaling	1.53	0.0892	3.771	ACTG1,AKT2,BCAR1,CAPN5,HRAS,ITGA2B,ITGA7,ITGAE,ITGAM,ITGB4,MAP2K1,MAP2K2,MYL5,MYLK2,PARVB,PDGFB,PIK3R2,PXN,TSPAN4
Germ Cell-Sertoli Cell Junction Signaling	1.53	0.0936	#NUM!	ACTG1,AXIN1,BCAR1,EPN2,HRAS,JUP,KEAP1,LIMK1,MAP2K1,MAP2K2,MAP2K7,MYO7A,PIK3R2,PXN,TUBB2A,TUBB3
Superpathway of Inositol Phosphate Compounds	1.53	0.0905	4.243	ACP5,CDIPT,DOT1L,INPP5B,INPP5K,NT5C,NUDT14,PDCD1,PIK3R2,PIP5K1C,PPFIA1,PPP1R12C,PPP2R5B,PPP5C,PTPRF,PTPRH,SEC16A,SYNJ2
IL-1 Signaling	1.52	0.11	1	ADCY6,GNA11,GNA12,GNB1,GNB2,GNG13,MAP2K7,NFKBID,PRKACA,TOLLIP
Thyroid Cancer Signaling	1.5	0.114	3	AKT2,HRAS,KLK3,MAP2K1,MAP2K2,NTF4,PIK3R2,TCF3,TP53
Circadian Rhythm Signaling	1.46	0.152	#NUM!	AVP,CSNK1D,GRIN2D,GRIN3B,NR1D1
Systemic Lupus Erythematosus In B Cell Signaling Pathway	1.46	0.0836	3.128	AKT2,CD79A,HRAS,IL31,INPP5B,INPP5K,IRF3,IRF7,ISG15,MAP2K1,MAP2K2,NFATC1,PDCD1,PIK3R2,PRKCD,PRKCZ,RASGRP3,SHC2,SYNJ2,TLR9,TNFSF13,TNFSF9,VAV1
Nur77 Signaling in T Lymphocytes	1.46	0.118	1.414	CD247,ESRRA,MAP2K1,MAP2K2,NFATC1,PRKCD,PRKCZ,SIN3B
Cell Cycle Control of Chromosomal Replication	1.45	0.125	2.646	CDK10,CDK3,CDK5,CDT1,MCM2,MCM5,POLD1
Virus Entry via Endocytic Pathways	1.44	0.103	#NUM!	ACTG1,AP2A1,AP2A2,DNM2,FLNA,FLNB,HRAS,ITGB4,PIK3R2,PRKCD,PRKCZ
Telomerase Signaling	1.44	0.103	1.667	AKT2,ELF3,HDAC10,HDAC4,HRAS,MAP2K1,MAP2K2,PIK3R2,PPP2R5B,TERT,TP53
Superpathway of D-myo-inositol (1,4,5)-trisphosphate Metabolism	1.44	0.174	2	INPP5B,INPP5K,SEC16A,SYNJ2
FAK Signaling	1.41	0.105	#NUM!	ACTG1,AKT2,BCAR1,CAPN5,HRAS,MAP2K1,MAP2K2,PIK3R2,PXN,TNS1
GABA Receptor Signaling	1.41	0.105	#NUM!	ABAT,ADCY6,AP2A1,AP2A2,CACNA1A,CACNA1G,CACNA1H,CACNA1I,CACNA2D3,CACNB1
Dopamine-DARPP32 Feedback in cAMP Signaling	1.41	0.092	3.317	ADCY6,ATP2A1,ATP2A3,CACNA1A,CDK5,CSNK1D,CSNK1G2,DRD2,GRIN2D,GRIN3B,KCNJ14,PPP2R5B,PRKACA,PRKCD,PRKCZ
Leukotriene Biosynthesis	1.4	0.214	#NUM!	DPEP1,GGT5,GGT7
Colanic Acid Building Blocks Biosynthesis	1.4	0.214	#NUM!	GALK1,GMPPB,TSTA3
Neuregulin Signaling	1.39	0.104	2.53	AKT2,CDK5,ERBB3,HRAS,MAP2K1,MAP2K2,MATK,PIK3R2,PRKCD,PRKCZ
PFKFB4 Signaling Pathway	1.38	0.13	1.633	MAP2K1,MAP2K2,MAP2K7,PRKACA,TKT,TP53
Glioma Signaling	1.37	0.1	3	AKT2,CAMK2G,HRAS,IDH3G,MAP2K1,MAP2K2,PDGFB,PIK3R2,PRKCD,PRKCZ,TP53
PAK Signaling	1.36	0.103	3.162	HRAS,LIMK1,MAP2K1,MAP2K2,MYL10,MYL3,MYL5,PDGFB,PIK3R2,PXN
TR/RXR Activation	1.36	0.107	#NUM!	AKT2,ATP2A1,FASN,LDLR,NCOR2,PFKP,PIK3R2,SCARB1,SLC16A3
HER-2 Signaling in Breast Cancer	1.36	0.107	#NUM!	AKT2,ERBB3,HRAS,ITGB4,PIK3R2,PRKCD,PRKCZ,TP53,TSC2
FGF Signaling	1.36	0.107	3	AKT2,FGF22,FGF6,FGFR2,FGFR3,FGFR4,HRAS,MAP2K1,PIK3R2
Regulation Of The Epithelial Mesenchymal Transition In Development Pathway	1.36	0.107	0.707	AXIN1,DVL1,DVL2,JAG2,mir-8,PTCH1,S100A4,SMO,TCF3
CCR3 Signaling in Eosinophils	1.36	0.0968	2.121	CCR3,GNB1,GNB2,GNG13,HRAS,LIMK1,MAP2K1,MAP2K2,PIK3R2,PLA2G4C,PRKCD,PRKCZ
3-phosphoinositide Biosynthesis	1.35	0.0904	3.873	ACP5,CDIPT,DOT1L,INPP5B,NT5C,NUDT14,PDCD1,PIK3R2,PIP5K1C,PPFIA1,PPP1R12C,PPP2R5B,PPP5C,PTPRF,PTPRH
Melatonin Signaling	1.33	0.111	2.121	CAMK2G,MAP2K1,MAP2K2,MAP2K7,PRKACA,PRKCD,PRKCZ,RORC
Basal Cell Carcinoma Signaling	1.33	0.111	2.236	APC2,AXIN1,DVL1,DVL2,PTCH1,SMO,TCF3,TP53
Ovarian Cancer Signaling	1.33	0.0935	2.828	AKT2,AXIN1,DVL1,HRAS,LHB,MAP2K1,MAP2K2,PGF,PIK3R2,PRKACA,SMO,TCF3,TP53
Bupropion Degradation	1.32	0.16	2	CYP1A1,CYP1A2,CYP2A6 (includes others),POR
Stearate Biosynthesis I (Animals)	1.31	0.125	2	ACOT11,FASN,HNF4A,MBOAT7,PRXL2B,TECR
PDGF Signaling	1.3	0.105	3	HRAS,INPP5B,INPP5K,MAP2K1,MAP2K2,PDGFB,PIK3R2,SPHK2,SYNJ2
14-3-3-mediated Signaling	1.29	0.0945	2.121	AKT2,GFAP,HRAS,MAP2K1,MAP2K2,PIK3R2,PRKCD,PRKCZ,SRPK2,TSC2,TUBB2A,TUBB3
PKCθ Signaling in T Lymphocytes	1.29	0.0903	2.828	CACNA1A,CACNA1G,CACNA1H,CACNA1I,CACNA2D3,CACNB1,CAMK2G,CD247,HRAS,LAT,NFATC1,NFKBID,PIK3R2,VAV1
3-phosphoinositide Degradation	1.27	0.0897	3.742	ACP5,DOT1L,INPP5B,INPP5K,NT5C,NUDT14,PDCD1,PPFIA1,PPP1R12C,PPP2R5B,PPP5C,PTPRF,PTPRH,SYNJ2
Glycolysis I	1.27	0.154	2	PFKL,PFKP,PGAM2,PKM
B Cell Receptor Signaling	1.27	0.0865	2.324	AKT2,CAMK2G,CARD10,CD79A,HRAS,INPP5B,INPP5K,MAP2K1,MAP2K2,MAP2K7,NFATC1,NFKBID,PIK3R2,SYNJ2,TCF3,VAV1
Histamine Biosynthesis	1.25	1	#NUM!	HDC
Granzyme B Signaling	1.25	0.188	#NUM!	LMNB2,NUMA1,PRF1
Ceramide Signaling	1.25	0.102	1.667	AKT2,HRAS,MAP2K1,PIK3R2,PPP2R5B,PRKCZ,S1PR4,S1PR5,SPHK2
Synaptic Long Term Potentiation	1.25	0.093	2.887	CAMK2G,GNA11,GRIN2D,GRIN3B,GRM6,HRAS,MAP2K1,MAP2K2,PRKACA,PRKCD,PRKCZ,RAPGEF3
SAPK/JNK Signaling	1.24	0.098	2.333	GNA12,GNB1,HRAS,MAP2K7,MAPK8IP2,MINK1,NFATC1,PIK3R2,RIPK1,TP53
Melanoma Signaling	1.24	0.12	1.633	AKT2,HRAS,MAP2K1,MAP2K2,PIK3R2,TP53
fMLP Signaling in Neutrophils	1.23	0.0948	2.333	GNB1,GNB2,GNG13,HRAS,MAP2K1,MAP2K2,NFATC1,NFKBID,PIK3R2,PRKCD,PRKCZ
Hepatic Fibrosis Signaling Pathway	1.23	0.0761	3.402	AKT2,AXIN1,CACNA1A,DVL1,DVL2,FLT4,FTL,HRAS,MAP2K1,MAP2K2,MAP2K7,mir-8,MYL10,MYL3,MYL5,MYLK2,NFKBID,PDGFB,PGF,PIK3R2,PRKACA,PRKCD,PRKCZ,PTCH1,RIPK1,SERPINE1,SMO,TCF3
Regulation of IL-2 Expression in Activated and Anergic T Lymphocytes	1.22	0.101	#NUM!	CD247,HRAS,LAT,MAP2K1,MAP2K2,MAP2K7,NFATC1,NFKBID,VAV1
Erythropoietin Signaling	1.22	0.105	#NUM!	AKT2,HRAS,MAP2K1,MAP2K2,NFKBID,PIK3R2,PRKCD,PRKCZ
Regulation Of The Epithelial Mesenchymal Transition By Growth Factors Pathway	1.22	0.0851	3.207	AKT2,FGF22,FGF6,FGFR2,FGFR3,FGFR4,HRAS,MAP2K1,MAP2K2,MAP2K7,mir-8,PDGFB,PIK3R2,TCF3,TNFSF13,TNFSF9
UVC-Induced MAPK Signaling	1.2	0.118	2.449	HRAS,MAP2K1,MAP2K2,PRKCD,PRKCZ,TP53
Prostate Cancer Signaling	1.18	0.0989	#NUM!	AKT2,GSTP1,HRAS,KLK3,MAP2K1,MAP2K2,NFKBID,PIK3R2,TP53
Role of Wnt/GSK-3β Signaling in the Pathogenesis of Influenza	1.16	0.103	1	APC2,AXIN1,CSNK1D,CSNK1G2,DVL1,DVL2,SMO,TCF3
Adipogenesis pathway	1.15	0.0896	#NUM!	CDK5,ERCC2,FGFR2,FGFR3,FGFR4,HDAC10,HDAC4,KMT2B,PAXIP1,SIN3B,SMO,TP53
Molecular Mechanisms of Cancer	1.14	0.0742	#NUM!	ADCY6,AKT2,ARHGEF1,ARHGEF15,ARHGEF18,ARHGEF2,AXIN1,CAMK2G,CDK10,CDK3,CDK5,DVL1,GNA11,GNA12,HRAS,MAP2K1,MAP2K2,NFKBID,PIK3R2,PRKACA,PRKCD,PRKCZ,PTCH1,RALGDS,RAPGEF3,RASGRF1,SMO,TCF3,TP53
Paxillin Signaling	1.1	0.0926	2.236	ACTG1,BCAR1,HRAS,ITGA2B,ITGA7,ITGAE,ITGAM,ITGB4,PIK3R2,PXN
PI3K Signaling in B Lymphocytes	1.07	0.087	3.464	AKT2,CAMK2G,CARD10,CD79A,HRAS,MAP2K1,MAP2K2,NFATC1,NFKBID,PIK3R2,PRKCZ,VAV1
NF-κB Activation by Viruses	1.06	0.0976	2.828	AKT2,CXCR5,HRAS,NFKBID,PIK3R2,PRKCD,PRKCZ,RIPK1
AMPK Signaling	1.05	0.0794	1.941	ADIPOQ,AKT2,CHRNG,FASN,GYS1,HNF4A,PFKFB3,PFKL,PFKP,PIK3R2,PPP2R5B,PRKACA,PRKAG3,RAB8A,RPTOR,SMARCA4,TSC2
HGF Signaling	1.04	0.0901	3	AKT2,ELF3,HRAS,MAP2K1,MAP2K2,MAP2K7,PIK3R2,PRKCD,PRKCZ,PXN
IL-8 Signaling	1.03	0.08	3.742	AKT2,AZU1,FLT4,GNA12,GNB1,GNB2,GNG13,HRAS,ITGAM,LIMK1,MAP2K1,MAP2K2,PGF,PIK3R2,PRKCD,PRKCZ
D-myo-inositol (1,4,5,6)-Tetrakisphosphate Biosynthesis	1	0.0845	3.464	ACP5,DOT1L,INPP5B,NT5C,NUDT14,PDCD1,PPFIA1,PPP1R12C,PPP2R5B,PPP5C,PTPRF,PTPRH
D-myo-inositol (3,4,5,6)-tetrakisphosphate Biosynthesis	1	0.0845	3.464	ACP5,DOT1L,INPP5B,NT5C,NUDT14,PDCD1,PPFIA1,PPP1R12C,PPP2R5B,PPP5C,PTPRF,PTPRH
4-1BB Signaling in T Lymphocytes	1	0.125	#NUM!	MAP2K1,MAP2K2,NFKBID,TNFSF9
Apoptosis Signaling	1	0.0909	1	ACIN1,CAPN5,HRAS,MAP2K1,MAP2K2,MAP2K7,NFKBID,SPTAN1,TP53
VEGF Signaling	1	0.0909	3	ACTG1,AKT2,FLT4,HRAS,MAP2K1,MAP2K2,PGF,PIK3R2,PXN
Aldosterone Signaling in Epithelial Cells	0.987	0.0823	2.828	ASIC1,CRYAA/CRYAA2,DNAJB2,DNAJC14,MAP2K1,MAP2K2,PIK3R2,PIP5K1C,PRKCD,PRKCZ,SLC9A1,SMO,TRAP1
Gαq Signaling	0.987	0.0823	2.53	AKT2,GNA11,GNB1,GNB2,GNG13,GYS1,MAP2K1,MAP2K2,NFATC1,NFKBID,PIK3R2,PRKCD,PRKCZ
Cancer Drug Resistance By Drug Efflux	0.987	0.103	#NUM!	AKT2,HRAS,MAP2K1,MAP2K2,PIK3R2,TP53
Endocannabinoid Cancer Inhibition Pathway	0.987	0.0839	-0.905	ADCY6,AKT2,MAP2K1,MAP2K2,MAP2K7,PGF,PIK3R2,PRKACA,PRKAG3,RPTOR,TCF3,TRPV1
p70S6K Signaling	0.975	0.0853	2.714	AKT2,CD79A,F2,F2RL3,HRAS,MAP2K1,MAP2K2,PIK3R2,PPP2R5B,PRKCD,PRKCZ
eNOS Signaling	0.971	0.0818	3.162	ADCY6,AKT2,AQP7,AQP8,CHRNG,DNM2,FLT4,PGF,PIK3R2,PRKACA,PRKAG3,PRKCD,PRKCZ
β-alanine Degradation I	0.967	0.5	#NUM!	ABAT
Glycine Biosynthesis III	0.967	0.5	#NUM!	AGXT
Palmitate Biosynthesis I (Animals)	0.967	0.5	#NUM!	FASN
Fatty Acid Biosynthesis Initiation II	0.967	0.5	#NUM!	FASN
Glycine Degradation (Creatine Biosynthesis)	0.967	0.5	#NUM!	GAMT
Cysteine Biosynthesis/Homocysteine Degradation	0.967	0.5	#NUM!	CBS/CBSL
GDP-L-fucose Biosynthesis I (from GDP-D-mannose)	0.967	0.5	#NUM!	TSTA3
Cardiolipin Biosynthesis II	0.967	0.5	#NUM!	PGS1
Endocannabinoid Developing Neuron Pathway	0.967	0.087	2.333	ADCY6,AKT2,GNB1,HRAS,MAP2K1,MAP2K2,MAP2K7,PIK3R2,PRKACA,RPTOR
Putrescine Degradation III	0.963	0.143	#NUM!	ALDH3B1,IL4I1,SAT2
PPARα/RXRα Activation	0.959	0.0789	0	ADCY6,ADIPOQ,AP2A2,FASN,GNA11,HELZ2,HRAS,MAP2K1,MAP2K2,MAP2K7,MED24,NCOR2,NFKBID,PRKACA,PRKAG3
Non-Small Cell Lung Cancer Signaling	0.955	0.0959	1.89	AKT2,HRAS,MAP2K1,MAP2K2,PIK3R2,RASSF1,TP53
Cellular Effects of Sildenafil (Viagra)	0.943	0.084	#NUM!	ACTG1,ADCY6,CACNA1A,MYH11,MYH14,MYL10,MYL3,MYL5,PDE4A,PDE4C,PRKACA
Leptin Signaling in Obesity	0.928	0.0946	1.342	ADCY6,AGRP,AKT2,MAP2K1,MAP2K2,PIK3R2,PRKACA
Hypoxia Signaling in the Cardiovascular System	0.928	0.0946	#NUM!	CDC34,CSNK1D,NFKBID,TP53,UBE2I,UBE2J2,UBE2O
nNOS Signaling in Neurons	0.924	0.106	#NUM!	CAPN5,GRIN2D,GRIN3B,PRKCD,PRKCZ
Ephrin A Signaling	0.924	0.106	#NUM!	BCAR1,EFNA2,LIMK1,PIK3R2,VAV1
Chronic Myeloid Leukemia Signaling	0.921	0.0874	#NUM!	AKT2,CBLC,HDAC10,HDAC4,HRAS,MAP2K1,MAP2K2,PIK3R2,TP53
Phosphatidylglycerol Biosynthesis II (Non-plastidic)	0.917	0.136	#NUM!	AGPAT3,MBOAT7,PGS1
Airway Pathology in Chronic Obstructive Pulmonary Disease	0.914	0.0847	#NUM!	FGF22,FGF6,IL31,LCN2,LCN8,OBP2A,PRF1,PRTN3,TNFSF13,TNFSF9
Purine Nucleotides De Novo Biosynthesis II	0.914	0.182	#NUM!	ADSS1,PFAS
Xenobiotic Metabolism Signaling	0.907	0.0732	#NUM!	ALDH3B1,ALDH3B2,CAMK2G,CYP1A1,CYP1A2,FTL,GSTP1,HDAC4,HRAS,HS3ST6,IL4I1,KEAP1,MAP2K1,MAP2K2,MAP2K7,NCOR2,PIK3R2,PPP2R5B,PRKCD,PRKCZ,SULT2B1
Acute Phase Response Signaling	0.896	0.0782	1.732	AKT2,C2,F2,FTL,HAMP,HRAS,MAP2K1,MAP2K2,MAP2K7,NFKBID,PIK3R2,RIPK1,SERPINE1,TCF3
NF-κB Signaling	0.896	0.0782	3.207	AKT2,CARD10,FGFR2,FGFR3,FGFR4,FLT4,HRAS,MAP2K7,NFKBID,PIK3R2,PRKACA,PRKCZ,RIPK1,TLR9
Wnt/Ca+ pathway	0.886	0.0968	2.449	AXIN1,DVL1,DVL2,NFATC1,PDE6B,SMO
Neurotrophin/TRK Signaling	0.886	0.0921	2.646	HRAS,KLK3,MAP2K1,MAP2K2,MAP2K7,NTF4,PIK3R2
T Cell Receptor Signaling	0.883	0.0857	#NUM!	CD247,HRAS,LAT,MAP2K1,MAP2K2,NFATC1,PIK3R2,PTPRH,VAV1
Glioblastoma Multiforme Signaling	0.879	0.0788	1.155	AKT2,AXIN1,HRAS,MAP2K1,MAP2K2,NF2,PDGFB,PIK3R2,PRKCD,SMO,TCF3,TP53,TSC2
Apelin Cardiac Fibroblast Signaling Pathway	0.873	0.13	#NUM!	AKT2,PRKAG3,SERPINE1
Thrombopoietin Signaling	0.86	0.0952	2.449	HRAS,MAP2K1,MAP2K2,PIK3R2,PRKCD,PRKCZ
BER pathway	0.848	0.167	#NUM!	OGG1,PNKP
Amyloid Processing	0.842	0.1	#NUM!	AKT2,CAPN5,CDK5,CSNK1D,PRKACA
Role of PI3K/AKT Signaling in the Pathogenesis of Influenza	0.839	0.0938	1.633	AKT2,IRF3,MAP2K1,MAP2K2,NFKBID,PIK3R2
IL-17A Signaling in Airway Cells	0.839	0.0938	1.342	AKT2,MAP2K1,MAP2K2,MUC5B,NFKBID,PIK3R2
Complement System	0.827	0.108	#NUM!	C2,C5AR1,CFD,ITGAM
IL-3 Signaling	0.821	0.0886	2.646	AKT2,HRAS,MAP2K1,MAP2K2,PIK3R2,PRKCD,PRKCZ
PXR/RXR Activation	0.815	0.0923	#NUM!	ABCB9,AKT2,CYP1A2,CYP2A6 (includes others),HNF4A,PRKACA
Melanocyte Development and Pigmentation Signaling	0.815	0.0851	2.646	ADCY6,HRAS,MAP2K1,MAP2K2,MC1R,PIK3R2,PRKACA,SOX10
Hereditary Breast Cancer Signaling	0.801	0.0786	#NUM!	AKT2,FAAP100,FANCA,HDAC10,HDAC4,HRAS,PIK3R2,POLR2E,POLR2L,SMARCA4,TP53
5-aminoimidazole Ribonucleotide Biosynthesis I	0.801	0.333	#NUM!	PFAS
1,25-dihydroxyvitamin D3 Biosynthesis	0.801	0.333	#NUM!	POR
4-aminobutyrate Degradation I	0.801	0.333	#NUM!	ABAT
Acyl-CoA Hydrolysis	0.793	0.154	#NUM!	ACOT11,HNF4A
NAD Phosphorylation and Dephosphorylation	0.793	0.154	#NUM!	ACP5,NADK
UVB-Induced MAPK Signaling	0.79	0.0962	2.236	MAP2K1,PIK3R2,PRKCD,PRKCZ,TP53
D-myo-inositol-5-phosphate Metabolism	0.777	0.0764	3.464	ACP5,DOT1L,INPP5B,NT5C,NUDT14,PDCD1,PPFIA1,PPP1R12C,PPP2R5B,PPP5C,PTPRF,PTPRH
ErbB4 Signaling	0.772	0.0896	2.449	HRAS,MAP2K1,MAP2K2,PIK3R2,PRKCD,PRKCZ
Wnt/β-catenin Signaling	0.772	0.0751	0.577	AKT2,APC2,AXIN1,CSNK1D,CSNK1G2,DVL1,DVL2,PPP2R5B,SMO,SOX10,SOX15,TCF3,TP53
April Mediated Signaling	0.767	0.103	1	MAP2K7,NFATC1,NFKBID,TNFSF13
Inhibition of Matrix Metalloproteases	0.767	0.103	#NUM!	HSPG2,MMP17,MMP25,TIMP2
LPS-stimulated MAPK Signaling	0.764	0.0854	2.646	HRAS,MAP2K1,MAP2K2,NFKBID,PIK3R2,PRKCD,PRKCZ
Rac Signaling	0.764	0.0804	2.828	CYFIP1,HRAS,LIMK1,MAP2K1,MAP2K2,MAP2K7,PIK3R2,PIP5K1C,PRKCZ
Amyotrophic Lateral Sclerosis Signaling	0.762	0.0825	2.646	CACNA1A,CAPN5,GRIK5,GRIN2D,GRIN3B,PGF,PIK3R2,TP53
ILK Signaling	0.757	0.0737	1.604	ACTG1,AKT2,FLNA,FLNB,ITGB4,MYH11,MYH14,MYL3,MYL5,PARVB,PGF,PIK3R2,PPP2R5B,PXN
Remodeling of Epithelial Adherens Junctions	0.752	0.0882	#NUM!	ACTG1,CLIP1,DNM2,HGS,TUBB2A,TUBB3
PI3K/AKT Signaling	0.747	0.0743	0.277	AKT2,GYS1,HRAS,INPP5B,INPP5K,MAP2K1,MAP2K2,NFKBID,PIK3R2,PPP2R5B,SYNJ2,TP53,TSC2
Cardiac Hypertrophy Signaling	0.733	0.0708	3.742	ADCY6,BORCS8-MEF2B,CACNA1A,GNA11,GNA12,GNB1,GNB2,GNG13,HRAS,MAP2K1,MAP2K2,MAP2K7,MYL10,MYL3,MYL5,PIK3R2,PRKACA
Agranulocyte Adhesion and Diapedesis	0.721	0.0725	#NUM!	ACTG1,AOC3,C5AR1,CCL22,CLDN14,CLDN15,CLDN4,MADCAM1,MMP17,MMP25,MYH11,MYH14,MYL3,MYL5
ERK/MAPK Signaling	0.721	0.0725	2.673	BCAR1,ELF3,HRAS,MAP2K1,MAP2K2,MKNK2,NFATC1,PIK3R2,PLA2G4C,PPP2R5B,PRKACA,PRKCD,PXN,RAPGEF3
EGF Signaling	0.719	0.0909	2.236	AKT2,HRAS,MAP2K1,MAP2K7,PIK3R2
Estrogen Biosynthesis	0.714	0.0976	2	CYP1A1,CYP1A2,CYP2A6 (includes others),POR
GM-CSF Signaling	0.712	0.0857	2.449	AKT2,CAMK2G,HRAS,MAP2K1,MAP2K2,PIK3R2
mTOR Signaling	0.71	0.0714	1.667	AKT2,EIF3B,HRAS,PGF,PIK3R2,PPP2R5B,PRKAG3,PRKCD,PRKCZ,PRR5,PRR5L,RPS15,RPS28,RPTOR,TSC2
IL-4 Signaling	0.71	0.0824	#NUM!	AKT2,HRAS,INPP5B,INPP5K,NFATC1,PIK3R2,SYNJ2
Neuropathic Pain Signaling In Dorsal Horn Neurons	0.697	0.0792	2.828	CAMK2G,GRIN2D,GRIN3B,GRM6,PIK3R2,PRKACA,PRKCD,PRKCZ
Adenosine Nucleotides Degradation II	0.695	0.133	#NUM!	ADAT3,NT5C
Role of Tissue Factor in Cancer	0.688	0.0769	#NUM!	AKT2,F2,GNA11,GNA12,HRAS,LIMK1,PDIA2,PIK3R2,TP53
Spermine and Spermidine Degradation I	0.688	0.25	#NUM!	SAT2
Phenylethylamine Degradation I	0.688	0.25	#NUM!	AOC3
Triacylglycerol Biosynthesis	0.688	0.0952	2	AGPAT3,MBOAT7,PLPP2,PLPPR2
Pyrimidine Ribonucleotides Interconversion	0.688	0.0952	2	CTPS1,ENTPD2,NME3,SLC25A42
Melatonin Degradation II	0.688	0.25	#NUM!	IL4I1
Adrenomedullin signaling pathway	0.678	0.0711	3.317	ADCY6,AKT2,GNA11,HRAS,MAP2K1,MAP2K2,MAP2K7,MATK,MYLK2,NT5C,PIK3R2,PRKACA,SHC2,SOX15
Glutamate Receptor Signaling	0.676	0.0877	#NUM!	GNB1,GRIK5,GRIN2D,GRIN3B,GRM6
Renin-Angiotensin Signaling	0.674	0.0763	2.828	ADCY6,HRAS,MAP2K1,MAP2K2,PIK3R2,PRKACA,PRKCD,PRKCZ,SHC2
Role of Macrophages, Fibroblasts and Endothelial Cells in Rheumatoid Arthritis	0.668	0.0673	#NUM!	AKT2,APC2,AXIN1,C5AR1,CAMK2G,DVL1,HRAS,MAP2K1,MAP2K2,MAP2K7,NFATC1,NFKBID,PDGFB,PGF,PIK3R2,PRKCD,PRKCZ,RIPK1,SMO,TCF3,TLR9
tRNA Splicing	0.664	0.093	2	PDE4A,PDE4C,PDE6B,TRPT1
Sonic Hedgehog Signaling	0.662	0.103	#NUM!	PRKACA,PTCH1,SMO
Cholecystokinin/Gastrin-mediated Signaling	0.66	0.0756	3	BCAR1,BORCS8-MEF2B,GNA12,HRAS,MAP2K1,MAP2K2,PRKCD,PRKCZ,PXN
Role of NANOG in Mammalian Embryonic Stem Cell Pluripotency	0.66	0.0756	1.633	AKT2,AXIN1,DVL1,HRAS,MAP2K1,MAP2K2,PIK3R2,SMO,TP53
RANK Signaling in Osteoclasts	0.66	0.0795	2.449	AKT2,MAP2K1,MAP2K2,MAP2K7,NFATC1,NFKBID,PIK3R2
IGF-1 Signaling	0.652	0.0769	2.828	AKT2,HRAS,MAP2K1,MAP2K2,PIK3R2,PRKACA,PRKCZ,PXN
CD28 Signaling in T Helper Cells	0.646	0.075	2.646	AKT2,CD247,LAT,MAP2K1,MAP2K2,NFATC1,NFKBID,PIK3R2,VAV1
CTLA4 Signaling in Cytotoxic T Lymphocytes	0.644	0.0787	#NUM!	AKT2,AP2A1,AP2A2,CD247,LAT,PIK3R2,PPP2R5B
Crosstalk between Dendritic Cells and Natural Killer Cells	0.644	0.0787	2	ACTG1,CAMK2G,FSCN1,FSCN2,PRF1,TLR9,TYROBP
Role of RIG1-like Receptors in Antiviral Innate Immunity	0.64	0.0909	#NUM!	IRF3,IRF7,NFKBID,RIPK1
Pyrimidine Ribonucleotides De Novo Biosynthesis	0.64	0.0909	2	CTPS1,ENTPD2,NME3,SLC25A42
IL-15 Signaling	0.622	0.08	2.449	AKT2,HRAS,MAP2K1,MAP2K2,PIK3R2,RPTOR
Semaphorin Signaling in Neurons	0.616	0.0833	#NUM!	CDK5,FES,LIMK1,PLXNA1,PLXNB1
Death Receptor Signaling	0.613	0.0769	1.89	ACIN1,ACTG1,LIMK1,MAP2K7,NFKBID,RIPK1,SPTAN1
Glucocorticoid Receptor Signaling	0.607	0.0655	#NUM!	AKT2,BGLAP,CD247,ERCC2,GTF2F1,HRAS,KRT13,KRT16,MAP2K1,MAP2K2,MAP2K7,NCOR2,NFATC1,NFKBID,PIK3R2,POLR2E,POLR2L,PRKACA,PRKAG3,SERPINE1,SMARCA4,UBE2I
G Protein Signaling Mediated by Tubby	0.606	0.0968	#NUM!	GNB1,GNB2,GNG13
GDNF Family Ligand-Receptor Interactions	0.604	0.0789	2.449	HRAS,MAP2K1,MAP2K2,NRTN,PIK3R2,PSPN
Protein Citrullination	0.604	0.2	#NUM!	PADI1
Myo-inositol Biosynthesis	0.604	0.2	#NUM!	ISYNA1
Galactose Degradation I (Leloir Pathway)	0.604	0.2	#NUM!	GALK1
Glutamate Degradation III (via 4-aminobutyrate)	0.604	0.2	#NUM!	ABAT
Macropinocytosis Signaling	0.604	0.0789	2	HRAS,ITGB4,PDGFB,PIK3R2,PRKCD,PRKCZ
Induction of Apoptosis by HIV1	0.599	0.082	1.342	MAP2K7,NFKBID,RIPK1,SLC25A10,TP53
IL-2 Signaling	0.599	0.082	2.236	AKT2,HRAS,MAP2K1,MAP2K2,PIK3R2
CDK5 Signaling	0.595	0.0741	2.828	ADCY6,CACNA1A,CDK5,HRAS,MAP2K1,MAP2K2,PPP2R5B,PRKACA
Xenobiotic Metabolism CAR Signaling Pathway	0.592	0.0688	0.832	ALDH3B1,ALDH3B2,CYP1A1,CYP1A2,GSTP1,HS3ST6,MAP2K1,MAP2K2,MAP2K7,PPP2R5B,PRKCD,PRKCZ,SULT2B1
Pancreatic Adenocarcinoma Signaling	0.582	0.0734	2.828	AKT2,BIRC5,MAP2K1,MAP2K2,PGF,PIK3R2,RALGDS,TP53
Purine Nucleotides Degradation II (Aerobic)	0.577	0.111	#NUM!	ADAT3,NT5C
VDR/RXR Activation	0.572	0.0769	-1	BGLAP,KLF4,KLK6,NCOR2,PRKCD,PRKCZ
Fcγ Receptor-mediated Phagocytosis in Macrophages and Monocytes	0.569	0.0745	2.646	ACTG1,AKT2,PIK3R2,PRKCD,PRKCZ,PXN,VAV1
ErbB Signaling	0.569	0.0745	2.646	ERBB3,HRAS,MAP2K1,MAP2K2,PIK3R2,PRKCD,PRKCZ
Activation of IRF by Cytosolic Pattern Recognition Receptors	0.562	0.0794	0.447	IRF3,IRF7,ISG15,NFKBID,RIPK1
Senescence Pathway	0.562	0.0655	3.3	AKT2,CACNA1A,CAPN5,CBX8,ELF3,FZR1,HRAS,IRF3,MAP2K1,MAP2K2,MAP2K7,NFATC1,PHF19,PIK3R2,PPP2R5B,PRKCZ,SERPINE1,TP53
BEX2 Signaling Pathway	0.558	0.0759	0.816	AKT2,KLK3,PGF,PPP2R5B,TCF3,TSC2
iCOS-iCOSL Signaling in T Helper Cells	0.556	0.0721	2.449	AKT2,CAMK2G,CD247,LAT,NFATC1,NFKBID,PIK3R2,VAV1
RAR Activation	0.544	0.067	#NUM!	ADCY6,AKT2,CARM1,ERCC2,MAP2K1,NCOR2,PIK3R2,PRKACA,PRKCD,PRKCZ,PRMT1,RDH13,SMARCA4
DNA damage-induced 14-3-3σ Signaling	0.544	0.105	#NUM!	AKT2,TP53
Apelin Muscle Signaling Pathway	0.544	0.105	#NUM!	AKT2,PRKAG3
IL-17 Signaling	0.542	0.075	#NUM!	AKT2,HRAS,MAP2K1,MAP2K2,MUC5B,PIK3R2
Renal Cell Carcinoma Signaling	0.542	0.075	2.236	AKT2,HRAS,MAP2K1,MAP2K2,PDGFB,PIK3R2
Role of MAPK Signaling in the Pathogenesis of Influenza	0.542	0.075	#NUM!	AKT2,HRAS,MAP2K1,MAP2K2,MAP2K7,PLA2G4C
Chemokine Signaling	0.542	0.075	1.633	CAMK2G,CCR3,HRAS,LIMK1,MAP2K1,MAP2K2
TGF-β Signaling	0.542	0.0729	1.89	HNF4A,HRAS,IRF7,MAP2K1,MAP2K2,RUNX3,SERPINE1
Osteoarthritis Pathway	0.539	0.0664	0.577	ADIPOQ,ALPP,BGLAP,ELF3,FGFR3,HDAC4,mir-140,MYBBP1A,P2RX7,PGF,PRKAG3,PTCH1,SMO,TCF3
Serotonin and Melatonin Biosynthesis	0.536	0.167	#NUM!	AANAT
Pentose Phosphate Pathway (Non-oxidative Branch)	0.536	0.167	#NUM!	TKT
Adenine and Adenosine Salvage III	0.536	0.167	#NUM!	ADAT3
Rapoport-Luebering Glycolytic Shunt	0.536	0.167	#NUM!	PGAM2
Lactose Degradation III	0.536	0.167	#NUM!	GLB1
GDP-mannose Biosynthesis	0.536	0.167	#NUM!	GMPPB
Inhibition of Angiogenesis by TSP1	0.532	0.0882	#NUM!	AKT2,HSPG2,TP53
CD40 Signaling	0.53	0.0769	1.342	MAP2K1,MAP2K2,MAP2K7,NFKBID,PIK3R2
ErbB2-ErbB3 Signaling	0.53	0.0769	2.236	ERBB3,HRAS,MAP2K1,MAP2K2,PIK3R2
Superpathway of Melatonin Degradation	0.53	0.0769	2.236	CYP1A1,CYP1A2,CYP2A6 (includes others),IL4I1,POR
Prolactin Signaling	0.527	0.0741	2.449	HRAS,MAP2K1,MAP2K2,PIK3R2,PRKCD,PRKCZ
Assembly of RNA Polymerase II Complex	0.519	0.08	#NUM!	ERCC2,GTF2F1,POLR2E,POLR2L
NGF Signaling	0.519	0.0702	2.828	AKT2,HRAS,MAP2K1,MAP2K2,PIK3R2,PRKCD,PRKCZ,TP53
Natural Killer Cell Signaling	0.516	0.066	3.606	AKT2,CD247,HRAS,KIR2DS2 (includes others),LAT,LIMK1,MAP2K1,MAP2K2,NFATC1,PIK3R2,PXN,TYROBP,VAV1
Calcium-induced T Lymphocyte Apoptosis	0.513	0.0758	2.236	ATP2A1,ATP2A3,CD247,PRKCD,PRKCZ
CDP-diacylglycerol Biosynthesis I	0.513	0.1	#NUM!	AGPAT3,MBOAT7
Apelin Adipocyte Signaling Pathway	0.513	0.0732	0.447	ADCY6,GNA11,GPX4,GSTP1,PRKACA,PRKAG3
Nucleotide Excision Repair Pathway	0.51	0.0857	#NUM!	ERCC2,POLR2E,POLR2L
Thioredoxin Pathway	0.48	0.143	#NUM!	NXN
Purine Ribonucleosides Degradation to Ribose-1-phosphate	0.48	0.143	#NUM!	ADAT3
Glycogen Biosynthesis II (from UDP-D-Glucose)	0.48	0.143	#NUM!	GYS1
Glycoaminoglycan-protein Linkage Region Biosynthesis	0.48	0.143	#NUM!	B3GALT6
HIPPO signaling	0.474	0.0706	1	CSNK1D,DLG5,FRMD6,NF2,PPP2R5B,RASSF1
Xenobiotic Metabolism AHR Signaling Pathway	0.474	0.0706	1.633	ALDH3B1,ALDH3B2,CYP1A1,CYP1A2,GSTP1,HDAC4
SPINK1 General Cancer Pathway	0.469	0.0725	2.236	AKT2,HRAS,MAP2K1,MAP2K2,PIK3R2
CD27 Signaling in Lymphocytes	0.466	0.0755	#NUM!	MAP2K1,MAP2K2,MAP2K7,NFKBID
Th2 Pathway	0.46	0.0662	0.707	CCR3,CD247,HAVCR1,IL31,JAG2,PIK3R2,RUNX3,SPI1,VAV1
Polyamine Regulation in Colon Cancer	0.457	0.0909	#NUM!	PSMB11,SAT2
Pyrimidine Deoxyribonucleotides De Novo Biosynthesis I	0.457	0.0909	#NUM!	NME3,RRM2
Protein Ubiquitination Pathway	0.451	0.0623	#NUM!	CDC34,CRYAA/CRYAA2,DNAJB2,DNAJC14,FZR1,PSMB10,PSMC3,PSMD3,SMO,THOP1,TRAP1,UBE2I,UBE2J2,UBE2O,UBE4B,USP19,USP36
Role of IL-17A in Arthritis	0.45	0.0741	#NUM!	MAP2K1,MAP2K2,NFKBID,PIK3R2
Role of Pattern Recognition Receptors in Recognition of Bacteria and Viruses	0.449	0.0649	2.646	C5AR1,IL31,IRF3,IRF7,PIK3R2,PRKCD,PRKCZ,TLR9,TNFSF13,TNFSF9
LXR/RXR Activation	0.441	0.0661	0	ABCG1,ABCG5,FASN,IRF3,LDLR,MLXIPL,NCOR2,NR1H2
LPS/IL-1 Mediated Inhibition of RXR Function	0.434	0.0625	-0.378	ABCB9,ABCG1,ABCG5,ALDH3B1,ALDH3B2,CYP2A6 (includes others),GSTP1,HS3ST6,IL4I1,MAP2K7,NR1H2,PPARGC1B,SCARB1,SULT2B1
Superoxide Radicals Degradation	0.434	0.125	#NUM!	CYGB
Ethanol Degradation IV	0.432	0.087	#NUM!	ALDH3B1,CYGB
Antiproliferative Role of TOB in T Cell Signaling	0.431	0.0769	#NUM!	CD247,CDC34,DPP7
Regulation of eIF4 and p70S6K Signaling	0.423	0.0637	1.89	AKT2,EIF3B,HRAS,MAP2K1,MAP2K2,PIK3R2,PPP2R5B,PRKCZ,RPS15,RPS28
Necroptosis Signaling Pathway	0.423	0.0637	2.53	CAMK2G,CAPN5,IRF3,PLA2G4C,RIPK1,SLC25A10,TIMM13,TIMM22,TP53,TYRO3
Xenobiotic Metabolism PXR Signaling Pathway	0.416	0.0625	0.577	ALDH3B1,ALDH3B2,CAMK2G,CDK5,GSTP1,HS3ST6,IL4I1,NCOR2,PRKACA,PRKCD,PRKCZ,SULT2B1
Glutathione Redox Reactions I	0.409	0.0833	#NUM!	GPX4,GSTP1
Cysteine Biosynthesis III (mammalia)	0.409	0.0833	#NUM!	CBS/CBSL,PRMT1
CNTF Signaling	0.406	0.0702	2	HRAS,MAP2K1,MAP2K2,PIK3R2
Nicotine Degradation III	0.406	0.0702	2	CYP1A1,CYP1A2,CYP2A6 (includes others),POR
B Cell Activating Factor Signaling	0.396	0.0732	#NUM!	MAP2K7,NFATC1,NFKBID
Aryl Hydrocarbon Receptor Signaling	0.395	0.0629	0	ALDH3B1,ALDH3B2,CYP1A1,CYP1A2,GSTP1,NCOR2,NFIC,SMARCA4,TP53
Folate Transformations I	0.395	0.111	#NUM!	MTHFR
FXR/RXR Activation	0.394	0.0635	#NUM!	ABCG5,AKT2,FASN,FGFR4,HNF4A,MLXIPL,SCARB1,SLC51A
Angiopoietin Signaling	0.39	0.0667	1	AKT2,BIRC5,HRAS,NFKBID,PIK3R2
D-myo-inositol (1,4,5)-Trisphosphate Biosynthesis	0.387	0.08	#NUM!	CDIPT,PIP5K1C
Tryptophan Degradation X (Mammalian, via Tryptamine)	0.387	0.08	#NUM!	ALDH3B1,IL4I1
MIF Regulation of Innate Immunity	0.38	0.0714	#NUM!	NFKBID,PLA2G4C,TP53
Lipid Antigen Presentation by CD1	0.368	0.0769	#NUM!	AP2A1,AP2A2
NAD Salvage Pathway II	0.368	0.0769	#NUM!	ACP5,NT5C
Dopamine Receptor Signaling	0.368	0.0649	#NUM!	ADCY6,DRD2,IL4I1,PPP2R5B,PRKACA
Melatonin Degradation I	0.366	0.0667	2	CYP1A1,CYP1A2,CYP2A6 (includes others),POR
Tec Kinase Signaling	0.366	0.061	2.236	ACTG1,GNA11,GNA12,GNB1,GNB2,GNG13,PIK3R2,PRKCD,PRKCZ,VAV1
PCP pathway	0.366	0.0667	#NUM!	CELSR1,DVL1,DVL2,SMO
Oncostatin M Signaling	0.365	0.0698	#NUM!	HRAS,MAP2K1,MAP2K2
Serotonin Receptor Signaling	0.365	0.0698	#NUM!	ADCY6,HTR1D,IL4I1
BAG2 Signaling Pathway	0.365	0.0698	#NUM!	PINK1,PSMB11,TP53
Pentose Phosphate Pathway	0.361	0.1	#NUM!	TKT
Dolichyl-diphosphooligosaccharide Biosynthesis	0.361	0.1	#NUM!	ALG1
HMGB1 Signaling	0.358	0.0606	2.449	AKT2,HRAS,IL31,MAP2K1,MAP2K2,MAP2K7,PIK3R2,SERPINE1,TNFSF13,TNFSF9
Agrin Interactions at Neuromuscular Junction	0.356	0.0641	2.236	ACTG1,DVL1,ERBB3,HRAS,PXN
Apelin Pancreas Signaling Pathway	0.35	0.0682	#NUM!	PIK3R2,PRKACA,PRKAG3
IL-23 Signaling Pathway	0.35	0.0682	#NUM!	AKT2,PIK3R2,RORC
IL-12 Signaling and Production in Macrophages	0.341	0.0606	#NUM!	AKT2,MAP2K1,MAP2K2,MST1R,PIK3R2,PRKCD,PRKCZ,SPI1
Hepatic Cholestasis	0.34	0.0595	#NUM!	ABCG5,ADCY6,FGFR4,HNF4A,IL31,NFKBID,PRKACA,PRKCD,PRKCZ,TNFSF13,TNFSF9
Coronavirus Pathogenesis Pathway	0.338	0.06	-1	EEF1A2,IRF3,IRF7,NFKBID,RIPK1,RPS15,RPS28,SERPINE1,TP53
Role of BRCA1 in DNA Damage Response	0.334	0.0625	#NUM!	BABAM1,FAAP100,FANCA,SMARCA4,TP53
FLT3 Signaling in Hematopoietic Progenitor Cells	0.334	0.0625	2.236	AKT2,HRAS,MAP2K1,MAP2K2,PIK3R2
JAK/Stat Signaling	0.334	0.0625	2.236	AKT2,HRAS,MAP2K1,MAP2K2,PIK3R2
Hepatic Fibrosis / Hepatic Stellate Cell Activation	0.333	0.0591	#NUM!	COL8A2,FGFR2,FLT4,MYH11,MYH14,MYL3,MYL5,PDGFB,PGF,SERPINE1,TIMP2
Sphingosine-1-phosphate Signaling	0.32	0.0598	1.89	ADCY6,AKT2,GNA12,PDGFB,PIK3R2,S1PR4,S1PR5
STAT3 Pathway	0.318	0.0593	2.828	FGFR2,FGFR3,FGFR4,FLT4,HRAS,MAP2K1,MAP2K2,PDGFB
PEDF Signaling	0.315	0.061	2	AKT2,HRAS,NFKBID,PIK3R2,TP53
Th1 and Th2 Activation Pathway	0.315	0.0585	#NUM!	CCR3,CD247,HAVCR1,IL31,JAG2,NFATC1,PIK3R2,RUNX3,SPI1,VAV1
Role of p14/p19ARF in Tumor Suppression	0.313	0.069	#NUM!	PIK3R2,TP53
Nicotine Degradation II	0.307	0.0615	2	CYP1A1,CYP1A2,CYP2A6 (includes others),POR
GP6 Signaling Pathway	0.304	0.0588	2.646	AKT2,COL8A2,ITGA2B,LAT,PIK3R2,PRKCD,PRKCZ
Guanosine Nucleotides Degradation III	0.303	0.0833	#NUM!	NT5C
Dopamine Degradation	0.298	0.0667	#NUM!	ALDH3B1,IL4I1
Spliceosomal Cycle	0.297	0.0625	#NUM!	DHX16,SF1,YJU2
NER Pathway	0.288	0.0583	2.236	CUL4A,ERCC2,POLD1,POLR2E,POLR2L,UBE2I
Inhibition of ARE-Mediated mRNA Degradation Pathway	0.281	0.0574	1.134	AKT2,EXOSC4,PPP2R5B,PRKACA,PSMB11,TNFSF13,TNFSF9
PPAR Signaling	0.28	0.0577	-2.449	HRAS,MAP2K1,MAP2K2,NCOR2,NFKBID,PDGFB
Assembly of RNA Polymerase III Complex	0.279	0.0769	#NUM!	BRF1
Oleate Biosynthesis II (Animals)	0.279	0.0769	#NUM!	CYB5A
Urate Biosynthesis/Inosine 5'-phosphate Degradation	0.279	0.0769	#NUM!	NT5C
IL-6 Signaling	0.26	0.056	2.646	AKT2,HRAS,MAP2K1,MAP2K2,MAP2K7,NFKBID,PIK3R2
DNA Double-Strand Break Repair by Homologous Recombination	0.258	0.0714	#NUM!	RAD52
Glycogen Degradation III	0.258	0.0714	#NUM!	GAA
Mevalonate Pathway I	0.258	0.0714	#NUM!	MVD
Phenylalanine Degradation IV (Mammalian, via Side Chain)	0.258	0.0714	#NUM!	IL4I1
Growth Hormone Signaling	0.249	0.0563	2	IGFALS,PIK3R2,PRKCD,PRKCZ
Small Cell Lung Cancer Signaling	0.249	0.0563	#NUM!	AKT2,NFKBID,PIK3R2,TP53
Cytotoxic T Lymphocyte-mediated Apoptosis of Target Cells	0.243	0.0588	#NUM!	CD247,PRF1
MIF-mediated Glucocorticoid Regulation	0.243	0.0588	#NUM!	NFKBID,PLA2G4C
Lymphotoxin β Receptor Signaling	0.242	0.0566	#NUM!	AKT2,NFKBID,PIK3R2
Coagulation System	0.231	0.0571	#NUM!	F2,SERPINE1
TWEAK Signaling	0.231	0.0571	#NUM!	NFKBID,RIPK1
IL-17A Signaling in Fibroblasts	0.231	0.0571	#NUM!	LCN2,NFKBID
Noradrenaline and Adrenaline Degradation	0.231	0.0571	#NUM!	ALDH3B1,IL4I1
Extrinsic Prothrombin Activation Pathway	0.221	0.0625	#NUM!	F2
Mismatch Repair in Eukaryotes	0.221	0.0625	#NUM!	POLD1
Chondroitin Sulfate Degradation (Metazoa)	0.221	0.0625	#NUM!	HEXD
γ-linolenate Biosynthesis II (Animals)	0.206	0.0588	#NUM!	CYB5A
Dermatan Sulfate Degradation (Metazoa)	0.206	0.0588	#NUM!	HEXD
Histamine Degradation	0.206	0.0588	#NUM!	ALDH3B1
IL-10 Signaling	0	0.0145	#NUM!	NFKBID
p53 Signaling	0	0.051	-1	AKT2,BIRC5,CSNK1D,PIK3R2,TP53
Mitochondrial Dysfunction	0	0.0409	#NUM!	COX6B2,CYB5A,GPX4,NDUFS7,NDUFV1,PINK1,UQCR11
Regulation of Actin-based Motility by Rho	0	0.0532	2.236	LIMK1,MYL10,MYL3,MYL5,PIP5K1C
Role of PKR in Interferon Induction and Antiviral Response	0	0.0513	1.633	IRF3,MAP2K7,NFKBID,PDGFB,TLR9,TP53
TREM1 Signaling	0	0.04	#NUM!	AKT2,TLR9,TYROBP
IL-22 Signaling	0	0.0417	#NUM!	AKT2
T Helper Cell Differentiation	0	0.0274	#NUM!	CXCR5,RORC
IL-9 Signaling	0	0.0303	#NUM!	PIK3R2
Dendritic Cell Maturation	0	0.0437	2.121	AKT2,CD58,FSCN1,FSCN2,NFKBID,PIK3R2,TLR9,TYROBP
Endothelin-1 Signaling	0	0.0479	2.333	ADCY6,GNA11,GNA12,HRAS,PIK3R2,PLA2G4C,PRKCD,PRKCZ,SHC2
Factors Promoting Cardiogenesis in Vertebrates	0	0.0467	1.89	AXIN1,CAMK2G,DVL1,PRKCD,PRKCZ,SMO,TCF3
Docosahexaenoic Acid (DHA) Signaling	0	0.0526	#NUM!	AKT2,PIK3R2
Cell Cycle Regulation by BTG Family Proteins	0	0.0541	#NUM!	PPP2R5B,PRMT1
Mitotic Roles of Polo-Like Kinase	0	0.0455	#NUM!	FZR1,PLK5,PPP2R5B
Maturity Onset Diabetes of Young (MODY) Signaling	0	0.0508	#NUM!	ADIPOQ,CACNA1A,HNF4A
Role of CHK Proteins in Cell Cycle Checkpoint Control	0	0.0351	#NUM!	PPP2R5B,TP53
DNA Methylation and Transcriptional Repression Signaling	0	0.0286	#NUM!	DNMT1
ATM Signaling	0	0.0412	#NUM!	BRAT1,PPP2R5B,TP53,TRIM28
Role of Oct4 in Mammalian Embryonic Stem Cell Pluripotency	0	0.0435	#NUM!	TP53,UTF1
Type I Diabetes Mellitus Signaling	0	0.045	2	CD247,MAP2K7,NFKBID,PRF1,RIPK1
Primary Immunodeficiency Signaling	0	0.02	#NUM!	CD79A
Allograft Rejection Signaling	0	0.0116	#NUM!	PRF1
Autoimmune Thyroid Disease Signaling	0	0.0408	#NUM!	PRF1,TG
Graft-versus-Host Disease Signaling	0	0.0208	#NUM!	PRF1
Production of Nitric Oxide and Reactive Oxygen Species in Macrophages	0	0.0479	2.121	AKT2,MAP2K1,MAP2K7,NFKBID,PIK3R2,PPP2R5B,PRKCD,PRKCZ,SPI1
ERK5 Signaling	0	0.0417	#NUM!	BORCS8-MEF2B,GNA12,HRAS
Myc Mediated Apoptosis Signaling	0	0.04	#NUM!	PRKACA,TP53
Communication between Innate and Adaptive Immune Cells	0	0.0312	#NUM!	CD79A,TLR9,TNFSF13
Systemic Lupus Erythematosus Signaling	0	0.048	#NUM!	AKT2,CD247,CD79A,HRAS,LAT,LSM14B,LSM7,NFATC1,PIK3R2,SNRNP70,TLR9
Cdc42 Signaling	0	0.0539	2.828	APC2,CD247,CLIP1,LIMK1,MYL10,MYL3,MYL5,PRKCZ,VAV1
EIF2 Signaling	0	0.0446	2.449	AKT2,EIF3B,HRAS,MAP2K1,MAP2K2,PIK3R2,PTBP1,RPL36,RPS15,RPS28
Role of Osteoblasts, Osteoclasts and Chondrocytes in Rheumatoid Arthritis	0	0.0545	#NUM!	ACP5,AKT2,APC2,AXIN1,BGLAP,DVL1,MAP2K7,NFATC1,NFKBID,PIK3R2,SMO,TCF3
Altered T Cell and B Cell Signaling in Rheumatoid Arthritis	0	0.0444	#NUM!	CD79A,PRTN3,TLR9,TNFSF13
Atherosclerosis Signaling	0	0.0236	#NUM!	CCR3,PDGFB,PLA2G4C
Estrogen-Dependent Breast Cancer Signaling	0	0.0541	#NUM!	AKT2,HRAS,PIK3R2,TERT
Glioma Invasiveness Signaling	0	0.0405	#NUM!	HRAS,PIK3R2,TIMP2
B Cell Development	0	0.0556	#NUM!	CD79A,SPN
Granzyme A Signaling	0	0.0526	#NUM!	PRF1
TNFR1 Signaling	0	0.04	#NUM!	NFKBID,RIPK1
TNFR2 Signaling	0	0.0333	#NUM!	NFKBID
OX40 Signaling Pathway	0	0.0222	#NUM!	CD247,NFKBID
Tumoricidal Function of Hepatic Natural Killer Cells	0	0.0417	#NUM!	PRF1
Cyclins and Cell Cycle Regulation	0	0.0494	#NUM!	HDAC10,HDAC4,PPP2R5B,TP53
Role of IL-17F in Allergic Inflammatory Airway Diseases	0	0.0476	#NUM!	MAP2K1,MAP2K2
Differential Regulation of Cytokine Production in Intestinal Epithelial Cells by IL-17A and IL-17F	0	0.0435	#NUM!	LCN2
Role of JAK2 in Hormone-like Cytokine Signaling	0	0.0294	#NUM!	SH2B3
Role of JAK1 and JAK3 in γc Cytokine Signaling	0	0.0435	#NUM!	FES,HRAS,PIK3R2
Actin Nucleation by ARP-WASP Complex	0	0.0417	#NUM!	GNA12,HRAS,PPP1R12C
Hematopoiesis from Pluripotent Stem Cells	0	0.0204	#NUM!	CD247
Transcriptional Regulatory Network in Embryonic Stem Cells	0	0.037	#NUM!	HNF4A,L1CAM
iNOS Signaling	0	0.0222	#NUM!	NFKBID
GADD45 Signaling	0	0.0526	#NUM!	TP53
Heparan Sulfate Biosynthesis	0	0.0513	2	B3GALT6,HS3ST6,PNPLA7,SULT2B1
Retinoate Biosynthesis I	0	0.0294	#NUM!	RDH13
Heparan Sulfate Biosynthesis (Late Stages)	0	0.0423	#NUM!	HS3ST6,PNPLA7,SULT2B1
The Visual Cycle	0	0.05	#NUM!	RDH13
Triacylglycerol Degradation	0	0.0213	#NUM!	PNPLA7
Phospholipases	0	0.0156	#NUM!	PLA2G4C
Chondroitin Sulfate Biosynthesis	0	0.0536	#NUM!	B3GALT6,HS3ST6,SULT2B1
Dermatan Sulfate Biosynthesis	0	0.0508	#NUM!	B3GALT6,HS3ST6,SULT2B1
Glutathione-mediated Detoxification	0	0.0312	#NUM!	GSTP1
tRNA Charging	0	0.0256	#NUM!	VARS1
Dermatan Sulfate Biosynthesis (Late Stages)	0	0.0435	#NUM!	HS3ST6,SULT2B1
Valine Degradation I	0	0.0526	#NUM!	ABAT
Serotonin Degradation	0	0.0299	#NUM!	ALDH3B1,IL4I1
TCA Cycle II (Eukaryotic)	0	0.0417	#NUM!	IDH3G
Retinol Biosynthesis	0	0.0238	#NUM!	RDH13
Gluconeogenesis I	0	0.0385	#NUM!	PGAM2
Methylglyoxal Degradation III	0	0.0526	#NUM!	PRXL2B
Chondroitin Sulfate Biosynthesis (Late Stages)	0	0.0417	#NUM!	HS3ST6,SULT2B1
Fatty Acid α-oxidation	0	0.05	#NUM!	ALDH3B1
Oxidative Ethanol Degradation III	0	0.0526	#NUM!	ALDH3B1
Ethanol Degradation II	0	0.0312	#NUM!	ALDH3B1
Methionine Degradation I (to Homocysteine)	0	0.0455	#NUM!	PRMT1
Superpathway of Methionine Degradation	0	0.0541	#NUM!	CBS/CBSL,PRMT1
Superpathway of Geranylgeranyldiphosphate Biosynthesis I (via Mevalonate)	0	0.0556	#NUM!	MVD
Superpathway of Cholesterol Biosynthesis	0	0.0345	#NUM!	MVD
Antioxidant Action of Vitamin C	0	0.0275	#NUM!	NFKBID,NXN,PLA2G4C
Regulation of Cellular Mechanics by Calpain Protease	0	0.0462	#NUM!	CAPN5,HRAS,PXN
Granulocyte Adhesion and Diapedesis	0	0.0444	#NUM!	C5AR1,CCL22,CLDN14,CLDN15,CLDN4,ITGAM,MMP17,MMP25
UVA-Induced MAPK Signaling	0	0.0306	#NUM!	HRAS,PIK3R2,TP53
Vitamin-C Transport	0	0.0417	#NUM!	NXN
Oxidative Phosphorylation	0	0.0459	1.342	COX6B2,CYB5A,NDUFS7,NDUFV1,UQCR11
Unfolded protein response	0	0.0536	#NUM!	MAP2K7,MBTPS1,PDIA2
Toll-like Receptor Signaling	0	0.0263	#NUM!	TLR9,TOLLIP
Cell Cycle: G1/S Checkpoint Regulation	0	0.0448	#NUM!	HDAC10,HDAC4,TP53
Interferon Signaling	0	0.0278	#NUM!	ISG15
Endoplasmic Reticulum Stress Pathway	0	0.0476	#NUM!	MBTPS1
Cell Cycle: G2/M DNA Damage Checkpoint Regulation	0	0.0204	#NUM!	TP53
p38 MAPK Signaling	0	0.0339	#NUM!	BORCS8-MEF2B,MKNK2,PLA2G4C,TP53
Notch Signaling	0	0.0541	#NUM!	JAG2,LFNG
BMP signaling pathway	0	0.0471	2	HRAS,MAP2K1,MAP2K2,PRKACA
GPCR-Mediated Integration of Enteroendocrine Signaling Exemplified by an L Cell	0	0.0411	#NUM!	ADCY6,GNA11,PRKACA
Phagosome Formation	0	0.048	#NUM!	C5AR1,ITGAM,PIK3R2,PRKCD,PRKCZ,TLR9
Phagosome Maturation	0	0.0331	#NUM!	GPAA1,TCIRG1,TUBB2A,TUBB3,VPS28
Autophagy	0	0.0328	#NUM!	ATG4B,ATG4D
Inflammasome pathway	0	0.05	#NUM!	P2RX7
PD-1, PD-L1 cancer immunotherapy pathway	0	0.0472	-1.342	AKT2,CD247,LAT,PDCD1,PIK3R2
Sumoylation Pathway	0	0.0194	#NUM!	TP53,UBE2I
Th1 Pathway	0	0.0413	2	CD247,NFATC1,PIK3R2,RUNX3,VAV1
IL-7 Signaling Pathway	0	0.0513	#NUM!	AKT2,CXCR5,NFATC1,PIK3R2
Sirtuin Signaling Pathway	0	0.055	1.604	ATG2A,ATG4B,ATG4D,DOT1L,ESRRA,NDUFS7,NDUFV1,NR1H2,OGG1,PFKFB3,PGAM2,RPTOR,TIMM13,TIMM22,TP53,TRIM28
Neuroinflammation Signaling Pathway	0	0.0502	2.673	AKT2,BIRC5,BIRC7,GRIN2D,GRIN3B,IRF3,IRF7,KLK3,NFATC1,P2RX7,PIK3R2,PLA2G4C,RIPK1,TLR9,TYROBP
Iron homeostasis signaling pathway	0	0.0365	#NUM!	FTL,HAMP,MCOLN1,PDGFB,TCIRG1
Th17 Activation Pathway	0	0.022	#NUM!	NFATC1,RORC
FAT10 Signaling Pathway	0	0.0556	#NUM!	PSMB11
FAT10 Cancer Signaling Pathway	0	0.0435	#NUM!	AKT2,TP53
T Cell Exhaustion Signaling Pathway	0	0.0343	0.447	AKT2,HRAS,NFATC1,PDCD1,PIK3R2,PPP2R5B
Systemic Lupus Erythematosus In T Cell Signaling Pathway	0	0.0419	0.832	AKT2,CD247,DNMT1,GNA12,HRAS,LAT,MAP2K1,MAP2K2,MAP2K7,PIK3R2,PPP2R5B,RORC,RPTOR,VAV1
HOTAIR Regulatory Pathway	0	0.0375	1.633	AKT2,mir-8,MMP17,MMP25,PIK3R2,TCF3
Insulin Secretion Signaling Pathway	0	0.0535	3.606	ADCY6,CACNA1A,CACNA1G,CACNA1H,CAMK2G,GNA11,GPAA1,PIK3R2,PRKACA,PRKCD,PRKCZ,RYR1,TCF3
Kinetochore Metaphase Signaling Pathway	0	0.0297	#NUM!	BIRC5,CENPT,PPP2R5B
Eicosanoid Signaling	0	0.0455	#NUM!	DPEP1,PLA2G4C,PTGER1
